# Supplementary material for: Identifying PDAP1 as a Biological Target on Human Longevity: Integration of Mendelian Randomization, Cohort, and Cell Experiments Validation Study
Source: Aging Cell. 2025 Apr 10;24(7):e70065. doi: 10.1111/acel.70065 (PMC12266772; doi:10.1111/acel.70065)
Supplement: Supplementary file 2 — Data S2. [file ACEL-24-e70065-s002.xlsx]

## Sheet: List of STables
Supplementary Tables
Hou et, al. Identifying PDAP1 as a biological target on human longevity: integration of Mendelian randomization, cohort, and cell experiments validation study
Table S1	Data Source and detail information
Table S2	Performing genetic correlation analysis among three outcomes using LDSC.
Table S3	Integration of significant MR of pQTL results with colocalization on lifespan after meta-analysis.
Table S4	Phenome-wide MR scanning for poential mediators (MR effect of 66 mediators on lifespan)
Table S5	Phenome-wide MR scanning for poential mediators (MR effect of 25*2 mediators on top 1%/10% extreme longevity)
Table S6	Table S6. Mediation MR results of cis-pQTLs on mediating diseases and traits.
Table S7	Integration of significant MR of eQTL results with colocalization on lifespan.
Table S8	Mediation MR results of cis-eQTLs on mediating diseases and traits. (Significant cis-eQTL on 66 mediators for lifespan)
Table S9	Tissue specific analysis of multi-tissues transcriptome on longevity (multi-tissue MR on lifespan)
Table S10	The association between PDAP1 level and the risk of all-cause mortality.

## Sheet: Table S1
Table S1. Data Source and detail information
Type	Source	Content	Participants	URL
Exposure	eQTLGen	eQTLs in the whole blood (19942 transcripts), including both cis and trans-eQTLs	31684	https://eqtlgen.org/
Exposure	GTEx	eQTLs in multi-tissues, including cis eQTLs variants	948	https://gtexportal.org/home/
Exposure	INTERVAL	pQTLs in the plasma (3283 plasma proteins)	3301	GWAS Catalogue & IEU Open GWAS Project
Exposure	KORA	pQTLs in the plasma (1124 plasma proteins)	991	GWAS Catalogue & IEU Open GWAS Project
Exposure	ARIC	pQTLs in the plasma (4657 plasma proteins)	7213	http://nilanjanchatterjeelab.org/pwas/
Exposure	FHS	pQTLs in the plasma (71 plasma proteins)	6861	https://www.nature.com/articles/s41467-018-05512-x
Exposure	Folkersen et. al	pQTLs in the plasma (90 plasma proteins) from a meta-analysis	30931	http://www.scallop-consortium.com/
Exposure	DECODE	pQTLs in the plasma; validation analysis for significant proteins	35559	https://www.decode.com/summarydata/
Mediator	IEU Open GWAS project	GWAS of 3079 phenotypes deposited in the IEU Open GWAS project	/	IEU Open GWAS project
Outcome	Timmers et al, 2019	Parental lifespan	1012240	https://datashare.ed.ac.uk/handle/10283/3209
Outcome	Deelen et al, 2019	Top 1% extreme longevity	28967	https://www.longevitygenomics.org/downloads
Outcome	Deelen et al, 2019	Top 10% extreme longevity	36745	https://www.longevitygenomics.org/downloads

## Sheet: Table S2
Table S2. Performing genetic correlation analysis among three outcomes using LDSC.
To further understand the correlation between the three outcomes, a pairwise genetic correlation analysis was conducted among the three GWASs of longevity using bivariate LD score regression (LDSC) based on summary statistics.
This method calculates the cross product of test statistics at each variant and then regresses the cross product on the LD score (which is a measure of how much variation each variant tags). In total, three pairs of genetic correlations were estimated.
A. Single trait LDSC
	Phenotype	Observed h2	Lambda GC	Mean Chi^2	Intercept	Ratio
	Lifespan	0.023 (0.0014)	1.3	1.3407	1.0536 (0.012)	0.1572 (0.0352)
	Top 1%	0.2548 (0.0457)	1.0618	1.0666	1.0086 (0.0081)	0.1288 (0.1218)
	Top 10%	0.5834 (0.1176)	1.0527	1.0605	1.0099 (0.0075)	0.163 (0.1236)
B. Bivariate LDSC
	Phenotype 1	Phenotype 2	rg	se	z	p	gcov_int	gcov_int_se
	Lifespan	Top 1%	0.6564	0.0841	7.8055	5.9274e-15	0.0138	0.0078
	Lifespan	Top 10%	0.8088	0.0828	9.7668	1.563e-22	0.0145	0.0085
	Top 1%	Top 10%	1.0148	0.0622	16.3263	6.416e-60	0.6358	0.0071
The genetic correlations between lifespan and the top 1%/10% extreme longevity were 0.65 and 0.81 (both P <0.001), respectively, which indicated certain differences in genetic backgrounds between lifespan and extreme longevity outcomes.

## Sheet: Table S3
Table S3. Integration of significant MR of pQTL results with colocalization on lifespan after meta-analysis.
ENSG_ID	Protein full name	Gene	Outcome	Num_meta_studies	beta_random	se_random	p_random	lci_random	uci_random	or	or_lci95	or_uci95	fdr_p_random	rank_random	coloc_h0	coloc_h1	coloc_h2	coloc_h3	coloc_h4	All_pqtl_p	Direction_test
ENSG00000198670	Lipoprotein(a)	LPA	Parental lifespan (continuous variable)	1	-0.0557488	0.00696792	1.23628e-15	-0.0694057	-0.042092	0.945777	0.932948	0.958782	1.72585e-12	1	1.02653e-166	5.86202e-149	7.96041e-21	0.00354934	0.996451	2.34552e-16	TRUE
ENSG00000120937	Natriuretic peptides B (Brain natriuretic factor prohormone) (preproBNP) (proBNP) (Gamma-brain natriuretic peptide) (Iso-ANP) [Cleaved into: NT-proBNP (NT-pro-BNP) (NT-proBNP(1-76)); proBNP(3-108); Brain natriuretic peptide 32 (BNP(1-32)) (BNP-32) (Brain natriuretic peptide) (BNP); BNP(1-30); BNP(1-29); BNP(1-28); BNP(2-31); BNP(3-32) (des-SerPro-BNP) (proBNP(79-108)); BNP(3-30); BNP(3-29); Brain…	NPPB	Parental lifespan (continuous variable)	5	0.0617282	0.00777376	2.01229e-15	0.0464919	0.0769645	1.06367	1.04759	1.08	1.40458e-12	2	6.01256e-36	6.64301e-35	0.0774903	0.856089	0.066421	6.24203e-05	TRUE
ENSG00000160712	Interleukin-6 receptor subunit alpha (IL-6 receptor subunit alpha) (IL-6R subunit alpha) (IL-6R-alpha) (IL-6RA) (IL-6R 1) (Membrane glycoprotein 80) (gp80) (CD antigen CD126) [Cleaved into: Soluble interleukin-6 receptor subunit alpha (sIL6R)]	IL6R	Parental lifespan (continuous variable)	5	0.0138547	0.00207839	2.62741e-11	0.00978111	0.0179282	1.01395	1.00983	1.01809	1.22262e-08	3	0	0	0.633119	0.331259	0.035622	1.78189e-05	TRUE
ENSG00000105376	Intercellular adhesion molecule 5 (ICAM-5) (Telencephalin)	ICAM5	Parental lifespan (continuous variable)	5	0.0174878	0.00287239	1.14145e-09	0.0118581	0.0231176	1.01764	1.01193	1.02339	3.98365e-07	4	0	0	0.919656	0.0607878	0.019556	0.000112661	TRUE
ENSG00000170458	Monocyte differentiation antigen CD14, soluble	CD14	Parental lifespan (continuous variable)	3	0.050667	0.00937574	6.51501e-08	0.0322909	0.0690431	1.05197	1.03282	1.07148	1.81899e-05	5	1.36278e-45	7.19674e-47	0.692483	0.0362984	0.271219	0.000653442	TRUE
ENSG00000140403	DnaJ homolog subfamily A member 4	DNAJA4	Parental lifespan (continuous variable)	2	-0.113358	0.0231802	1.00682e-06	-0.158791	-0.0679259	0.892831	0.853175	0.93433	0.000234254	6	1.02839e-22	0.000919658	1.11713e-19	0.999012	6.80592e-05	0.000445498	TRUE
ENSG00000050165	Dickkopf-related protein 3 (Dickkopf-3) (Dkk-3) (hDkk-3)	DKK3	Parental lifespan (continuous variable)	3	0.0286905	0.00633921	6.0147e-06	0.0162658	0.0411151	1.02911	1.0164	1.04197	0.0011995	7	5.3976e-29	2.64423e-30	0.79839	0.0389496	0.16266	0.00160142	TRUE
ENSG00000165731	Proto-oncogene tyrosine-protein kinase receptor Ret (EC 2.7.10.1) (Cadherin family member 12) (Proto-oncogene c-Ret) [Cleaved into: Soluble RET kinase fragment; Extracellular cell-membrane anchored RET cadherin 120 kDa fragment]	RET	Parental lifespan (continuous variable)	3	-0.0258303	0.00589096	1.16124e-05	-0.0373764	-0.0142843	0.9745	0.963313	0.985817	0.00202637	8	1.8463e-163	4.37437e-165	0.948999	0.0224558	0.0285456	0.00942348	TRUE
ENSG00000257017	Haptoglobin (Zonulin) [Cleaved into: Haptoglobin alpha chain; Haptoglobin beta chain]	HP	Parental lifespan (continuous variable)	4	0.0149764	0.00347605	1.64394e-05	0.0081635	0.0217894	1.01509	1.0082	1.02203	0.00254994	9	3.32831e-162	1.4146e-160	0.000389074	0.0155524	0.984059	0.00437628	TRUE
ENSG00000112715	Vascular endothelial growth factor A (VEGF-A) (Vascular permeability factor) (VPF)	VEGFA	Parental lifespan (continuous variable)	6	0.0213749	0.00496786	1.68772e-05	0.0116381	0.0311117	1.0216	1.01171	1.0316	0.00235606	10	6.08145e-64	3.52392e-63	0.146888	0.851149	0.00196269	0.00678625	TRUE
ENSG00000054938	Chordin-like protein 2 (Breast tumor novel factor 1) (BNF-1) (Chordin-related protein 2)	CHRDL2	Parental lifespan (continuous variable)	2	-0.0381721	0.00887505	1.69981e-05	-0.0555669	-0.0207774	0.962547	0.945949	0.979437	0.00215721	11	4.09543e-65	2.66109e-66	0.735563	0.0475779	0.216859	0.000370685	TRUE
ENSG00000106244	28 kDa heat- and acid-stable phosphoprotein	PDAP1	Parental lifespan (continuous variable)	1	-0.136227	0.0326783	3.06311e-05	-0.200275	-0.0721785	0.872645	0.818506	0.930365	0.00356342	12	1.16057e-08	4.00421e-08	0.0499251	0.171474	0.778601	3.06311e-05	TRUE
ENSG00000115414	Fibronectin (FN) (Cold-insoluble globulin) (CIG) [Cleaved into: Anastellin; Ugl-Y1; Ugl-Y2; Ugl-Y3]	FN1	Parental lifespan (continuous variable)	3	0.0189877	0.00472363	5.82677e-05	0.00972952	0.0282458	1.01917	1.00978	1.02865	0.00625705	13	1.47833e-37	3.40592e-40	0.956649	0.00216284	0.0411879	0.00435582	TRUE
ENSG00000072694	Low affinity immunoglobulin gamma Fc region receptor II-b (IgG Fc receptor II-b) (CDw32) (Fc-gamma RII-b) (Fc-gamma-RIIb) (FcRII-b) (CD antigen CD32)	FCGR2B	Parental lifespan (continuous variable)	2	0.0143928	0.00361169	6.74584e-05	0.00731407	0.0214716	1.0145	1.00734	1.0217	0.00672657	14	0	0	0.92655	0.0582557	0.015194	0.0127081	TRUE
ENSG00000175336	Apolipoprotein F (Apo-F) (Lipid transfer inhibitor protein) (LTIP)	APOF	Parental lifespan (continuous variable)	2	-0.0478083	0.0120023	6.7974e-05	-0.0713323	-0.0242843	0.953317	0.931152	0.976008	0.00632612	15	2.1753e-10	2.44706e-11	0.663925	0.0744253	0.261649	0.00156732	TRUE
ENSG00000204305	Advanced glycosylation end product-specific receptor (Receptor for advanced glycosylation end products)	AGER	Parental lifespan (continuous variable)	3	0.033406	0.00863644	0.000109721	0.0164788	0.0503331	1.03397	1.01662	1.05162	0.00957312	16	5.57559e-32	2.06991e-29	0.0026862	0.99724	7.36738e-05	0.00619262	TRUE
ENSG00000167772	Angiopoietin-related protein 4 (Angiopoietin-like protein 4) (Hepatic fibrinogen/angiopoietin-related protein) (HFARP) [Cleaved into: ANGPTL4 N-terminal chain; ANGPTL4 C-terminal chain]	ANGPTL4	Parental lifespan (continuous variable)	1	-0.0933365	0.0243149	0.000123712	-0.140993	-0.0456801	0.910887	0.868496	0.955348	0.0101589	17	1.07903e-17	5.8618e-19	0.127433	0.00605626	0.86651	0.000123712	TRUE
ENSG00000074527	Netrin-4 (Beta-netrin) (Hepar-derived netrin-like protein)	NTN4	Parental lifespan (continuous variable)	3	-0.0301377	0.00785142	0.00012379	-0.0455262	-0.0147491	0.970312	0.955495	0.985359	0.00960062	18	7.51855e-61	1.20746e-61	0.854524	0.137226	0.0082496	0.00626107	TRUE
ENSG00000173714	WAP, Kazal, immunoglobulin, Kunitz and NTR domain-containing protein 2 (Growth and differentiation factor-associated serum protein 1) (GASP-1) (hGASP-1) (WAP, follistatin, immunoglobulin, Kunitz and NTR domain-containing-related protein) (WFIKKN-related protein)	WFIKKN2	Parental lifespan (continuous variable)	3	0.0147901	0.00393946	0.000173798	0.00706888	0.0225113	1.0149	1.00709	1.02277	0.0127696	19	1.26432e-155	2.2783e-157	0.961854	0.0173118	0.0208341	0.0161682	TRUE
ENSG00000106819	Asporin (Periodontal ligament-associated protein 1) (PLAP-1)	ASPN	Parental lifespan (continuous variable)	1	-0.0325178	0.00871772	0.000191414	-0.0496043	-0.0154314	0.968005	0.951606	0.984687	0.0133607	20	6.81908e-72	8.86011e-73	0.424229	0.0545994	0.521172	0.000201827	TRUE
ENSG00000164733	Cathepsin B (EC 3.4.22.1) (APP secretase) (APPS) (Cathepsin B1) [Cleaved into: Cathepsin B light chain; Cathepsin B heavy chain]	CTSB	Parental lifespan (continuous variable)	3	0.0167402	0.0044993	0.000198732	0.00792173	0.0255587	1.01688	1.00795	1.02589	0.0132109	21	0	0	0.958975	0.0336189	0.0074061	0.0089443	TRUE
ENSG00000112796	Ectonucleotide pyrophosphatase/phosphodiesterase family member 5 (E-NPP 5) (NPP-5) (EC 3.1.-.-)	ENPP5	Parental lifespan (continuous variable)	2	0.0129798	0.00348987	0.000199797	0.00613977	0.0198198	1.01306	1.00616	1.02002	0.0126781	22	0	0	0.966051	0.0260061	0.0079424	0.00568133	TRUE
ENSG00000169174	Proprotein convertase subtilisin/kexin type 9	PCSK9	Parental lifespan (continuous variable)	1	-0.0465456	0.0126087	0.000222897	-0.0712582	-0.021833	0.954521	0.931221	0.978404	0.0135289	23	5.88909e-38	3.34968e-39	0.60967	0.0343216	0.356008	0.000222897	TRUE
ENSG00000198053	Tyrosine-protein phosphatase non-receptor type substrate 1 (SHP substrate 1) (SHPS-1) (Brain Ig-like molecule with tyrosine-based activation motifs) (Bit) (CD172 antigen-like family member A) (Inhibitory receptor SHPS-1) (Macrophage fusion receptor) (MyD-1 antigen) (Signal-regulatory protein alpha-1) (Sirp-alpha-1) (Signal-regulatory protein alpha-2) (Sirp-alpha-2) (Signal-regulatory protein alph…	SIRPA	Parental lifespan (continuous variable)	2	0.0136845	0.00382278	0.00034397	0.00619195	0.021177	1.01378	1.00621	1.0214	0.0200076	24	0	0	0.954095	0.0326788	0.013226	0.0708057	TRUE
ENSG00000174807	Endosialin	CD248	Parental lifespan (continuous variable)	1	-0.145787	0.0408118	0.000354008	-0.225777	-0.0657978	0.864341	0.797896	0.93632	0.0197678	25	0.000945829	1.9383e-05	0.756935	0.0152852	0.226815	0.000354008	TRUE
ENSG00000126218	Coagulation factor X (EC 3.4.21.6) (Stuart factor) (Stuart-Prower factor) [Cleaved into: Factor X light chain; Factor X heavy chain; Activated factor Xa heavy chain]	F10	Parental lifespan (continuous variable)	4	-0.0358517	0.0100505	0.000360888	-0.0555503	-0.016153	0.964783	0.945964	0.983977	0.0193769	26	1.17232e-15	4.83965e-16	0.705758	0.291352	0.00289045	0.00274365	TRUE
ENSG00000261857	Melanoma-derived growth regulatory protein (Melanoma inhibitory activity protein)	MIA	Parental lifespan (continuous variable)	3	0.0135666	0.0038241	0.000388684	0.00607148	0.0210617	1.01366	1.00609	1.02129	0.0200964	27	0	0	0.956789	0.0305119	0.0126993	0.112709	TRUE
ENSG00000168546	GDNF family receptor alpha-2 (GDNF receptor alpha-2) (GDNFR-alpha-2) (GFR-alpha-2) (GDNF receptor beta) (GDNFR-beta) (Neurturin receptor alpha) (NRTNR-alpha) (NTNR-alpha) (RET ligand 2) (TGF-beta-related neurotrophic factor receptor 2)	GFRA2	Parental lifespan (continuous variable)	3	-0.0174081	0.00492039	0.000403245	-0.0270519	-0.0077643	0.982743	0.973311	0.992266	0.0201047	28	2.42111e-13	2.45039e-16	0.994831	0.0010027	0.00416634	0.0187851	TRUE
ENSG00000103742	Immunoglobulin superfamily DCC subclass member 4 (Neighbor of punc e11) (Protein DDM36) (hDDM36)	IGDCC4	Parental lifespan (continuous variable)	2	0.0345976	0.0097807	0.000404186	0.0154278	0.0537675	1.0352	1.01555	1.05524	0.0194567	29	2.39485e-51	1.44655e-52	0.893394	0.0539108	0.0526952	0.000837262	TRUE
ENSG00000099250	Neuropilin-1 (Vascular endothelial cell growth factor 165 receptor) (CD antigen CD304)	NRP1	Parental lifespan (continuous variable)	3	0.0237735	0.00684778	0.000517139	0.0103522	0.0371949	1.02406	1.01041	1.0379	0.0240642	30	2.4922e-117	7.74141e-119	0.956357	0.029693	0.01395	0.00984288	TRUE
ENSG00000251322	SH3 and multiple ankyrin repeat domains protein 3	SHANK3	Parental lifespan (continuous variable)	1	-0.0356912	0.0104607	0.000645037	-0.0561938	-0.0151886	0.964938	0.945356	0.984926	0.0290475	31	6.4966e-100	1.87393e-101	0.790318	0.0226095	0.187072	0.000645037	TRUE
ENSG00000162747	Low affinity immunoglobulin gamma Fc region receptor III-B (Fc-gamma RIII-beta) (CD16-I) (Fc-gamma RIII) (Fc-gamma RIIIb) (FcRIII) (FcRIIIb) (FcR-10) (IgG Fc receptor III-1) (CD antigen CD16b)	FCGR3B	Parental lifespan (continuous variable)	3	-0.0217691	0.00638148	0.000646567	-0.0342765	-0.00926159	0.978466	0.966304	0.990781	0.0282065	32	1.51615e-22	8.31229e-25	0.969451	0.00528975	0.0252596	0.0144336	TRUE
ENSG00000185339	Transcobalamin-2 (TC-2) (Transcobalamin II) (TC II) (TCII)	TCN2	Parental lifespan (continuous variable)	3	-0.0115148	0.00339613	0.000697498	-0.0181711	-0.00485849	0.988551	0.981993	0.995153	0.0295063	33	0	0	0.813302	0.130231	0.0564668	0.0104197	TRUE
ENSG00000103653	Tyrosine-protein kinase CSK (EC 2.7.10.2) (C-Src kinase) (Protein-tyrosine kinase CYL)	CSK	Parental lifespan (continuous variable)	1	-0.0363768	0.010817	0.000771159	-0.0575777	-0.015176	0.964277	0.944049	0.984939	0.0316629	34	7.59297e-106	3.86308e-105	0.159605	0.811994	0.0284016	0.000771159	TRUE
ENSG00000102962	C-C motif chemokine 22 (CC chemokine STCP-1) (MDC(1-69)) (Macrophage-derived chemokine) (Small-inducible cytokine A22) (Stimulated T-cell chemotactic protein 1) [Cleaved into: MDC(3-69); MDC(5-69); MDC(7-69)]	CCL22	Parental lifespan (continuous variable)	2	0.0370805	0.0110288	0.000773373	0.0154645	0.0586965	1.03778	1.01558	1.06045	0.0308465	35	3.00691e-26	1.44499e-27	0.947941	0.0455475	0.0065118	0.0103676	TRUE
ENSG00000114948	Disintegrin and metalloproteinase domain-containing protein 23 (ADAM 23) (Metalloproteinase-like, disintegrin-like, and cysteine-rich protein 3) (MDC-3)	ADAM23	Parental lifespan (continuous variable)	2	0.0230126	0.0069209	0.000883921	0.00944785	0.0365773	1.02328	1.00949	1.03725	0.0342765	36	8.30542e-57	2.54769e-57	0.730502	0.224036	0.0454618	0.000415206	TRUE
ENSG00000157193	Low-density lipoprotein receptor-related protein 8 (LRP-8) (Apolipoprotein E receptor 2)	LRP8	Parental lifespan (continuous variable)	1	-0.0498402	0.015143	0.00099728	-0.07952	-0.0201604	0.951381	0.92356	0.980041	0.0376271	37	5.39786e-49	1.77903e-48	0.015783	0.0510845	0.933132	0.00099728	TRUE
ENSG00000213719	Chloride intracellular channel protein 1	CLIC1	Parental lifespan (continuous variable)	1	-0.104578	0.0319356	0.00105786	-0.167171	-0.0419859	0.900704	0.846055	0.958883	0.0388626	38	1.00676e-07	4.21845e-07	0.173373	0.726357	0.10027	0.00105786	TRUE
ENSG00000005001	Brain-specific serine protease 4 (BSSP-4) (EC 3.4.21.-) (Serine protease 22) (Serine protease 26) (Tryptase epsilon)	PRSS22	Parental lifespan (continuous variable)	2	0.0295836	0.00905424	0.00108547	0.0118377	0.0473296	1.03003	1.01191	1.04847	0.0388544	39	1.84049e-61	1.86478e-63	0.981804	0.00993939	0.00825706	0.00666799	TRUE
ENSG00000115523	Granulysin (Lymphokine LAG-2) (Protein NKG5) (T-cell activation protein 519)	GNLY	Parental lifespan (continuous variable)	3	0.0105158	0.00322373	0.00110631	0.0041974	0.0168342	1.01057	1.00421	1.01698	0.0386103	40	0	0	0.962468	0.0321447	0.00538736	0.0375572	TRUE
ENSG00000124102	Elafin (Elastase-specific inhibitor) (ESI) (Peptidase inhibitor 3) (PI-3) (Protease inhibitor WAP3) (Skin-derived antileukoproteinase) (SKALP) (WAP four-disulfide core domain protein 14)	PI3	Parental lifespan (continuous variable)	2	-0.0290136	0.00893975	0.00117261	-0.0465352	-0.011492	0.971403	0.954531	0.988574	0.039926	41	2.78359e-29	1.3822e-30	0.925873	0.0459462	0.0281807	0.0100534	TRUE
ENSG00000134193	Regenerating islet-derived protein 4 (REG-4) (Gastrointestinal secretory protein) (REG-like protein) (Regenerating islet-derived protein IV) (Reg IV)	REG4	Parental lifespan (continuous variable)	2	0.0381198	0.011746	0.00117308	0.0150981	0.0611416	1.03886	1.01521	1.06305	0.0389909	42	4.3031e-07	3.94827e-08	0.898387	0.0824116	0.0192009	0.014865	TRUE
ENSG00000151422	Tyrosine-protein kinase Fer	FER	Parental lifespan (continuous variable)	1	0.0611246	0.0189058	0.00122452	0.0240698	0.0981793	1.06303	1.02436	1.10316	0.0397542	43	2.85365e-30	8.22318e-32	0.734113	0.0209094	0.244977	0.00122452	TRUE
ENSG00000143226	Low affinity immunoglobulin gamma Fc region receptor II-a (IgG Fc receptor II-a) (CDw32) (Fc-gamma RII-a) (Fc-gamma-RIIa) (FcRII-a) (CD antigen CD32)	FCGR2A FCGR2B	Parental lifespan (continuous variable)	3	0.00962919	0.00301294	0.00139375	0.00372393	0.0155344	1.00968	1.00373	1.01566	0.0442199	44	3.4713e-171	1.84394e-173	0.978057	0.00517864	0.0167644	0.019355	TRUE
ENSG00000088926	Coagulation Factor XI	F11	Parental lifespan (continuous variable)	1	-0.0282244	0.00894318	0.00159966	-0.0457527	-0.0106961	0.97217	0.955278	0.989361	0.0496249	45	3.39737e-19	2.08983e-21	0.847967	0.00506915	0.146964	0.0835812	TRUE
ENSG00000178172	Serine protease inhibitor Kazal-type 6 (Kallikrein inhibitor)	SPINK6	Parental lifespan (continuous variable)	2	-0.0177123	0.00562362	0.0016348	-0.0287344	-0.00669019	0.982444	0.971675	0.993332	0.0496127	46	2.14529e-119	1.20189e-120	0.913444	0.0511397	0.0354165	0.0152286	TRUE
ENSG00000233276	Glutathione peroxidase 1	GPX1	Parental lifespan (continuous variable)	1	-0.0803186	0.0255441	0.0016648	-0.130384	-0.030253	0.922822	0.877758	0.9702	0.049448	47	7.58252e-15	6.79354e-16	0.812596	0.0726896	0.114715	0.0016648	TRUE
ENSG00000126246	IGF-like family receptor 1 (Transmembrane protein 149) (U2 small nuclear RNA auxiliary factor 1-like 4)	IGFLR1	Parental lifespan (continuous variable)	2	-0.0133639	0.0042515	0.00167026	-0.0216967	-0.00503116	0.986725	0.978537	0.994981	0.0485767	48	0	0	0.92127	0.0195749	0.0591546	0.0826182	TRUE
ENSG00000164733	Cathepsin B (EC 3.4.22.1) (APP secretase) (APPS) (Cathepsin B1) [Cleaved into: Cathepsin B light chain; Cathepsin B heavy chain]	CTSB	Top 1% extreme longevity (case-control study)	3	0.218905	0.03506	4.27229e-10	0.150189	0.287622	1.24471	1.16205	1.33325	6.05383e-07	1	4.29251e-22	1.09561e-23	0.226098	0.00500198	0.7689	0.199121	TRUE
ENSG00000170458	Monocyte differentiation antigen CD14, soluble	CD14	Top 1% extreme longevity (case-control study)	3	0.445336	0.0770244	7.3923e-09	0.294371	0.596302	1.56102	1.34228	1.81539	5.23745e-06	2	8.86446e-54	3.36118e-54	0.27865	0.105041	0.616309	0.350808	TRUE
ENSG00000174080	Cathepsin F (CATSF) (EC 3.4.22.41)	CTSF	Top 1% extreme longevity (case-control study)	2	0.409359	0.0896819	5.00531e-06	0.233586	0.585132	1.50585	1.26312	1.79523	0.00236417	3	2.69428e-13	3.1986e-13	0.17824	0.210992	0.610768	0.365736	TRUE
ENSG00000030582	Progranulin (PGRN) (Acrogranin) (Epithelin precursor) (Glycoprotein of 88 Kda) (GP88) (Glycoprotein 88) (Granulin precursor) (PC cell-derived growth factor) (PCDGF) (Proepithelin) (PEPI) [Cleaved into: Paragranulin; Granulin-1 (Granulin G); Granulin-2 (Granulin F); Granulin-3 (Epithelin-2) (Granulin B); Granulin-4 (Epithelin-1) (Granulin A); Granulin-5 (Granulin C); Granulin-6 (Granulin D); Granu…	GRN	Top 1% extreme longevity (case-control study)	2	0.44529	0.0983588	5.97708e-06	0.25251	0.63807	1.56094	1.28725	1.89282	0.00211738	4	1.06735e-12	5.10468e-14	0.159849	0.00681151	0.83334	0.448108	TRUE
ENSG00000244486	Scavenger receptor class F member 2 (SRECRP-1) (Scavenger receptor expressed by endothelial cells 2 protein) (SREC-II)	SCARF2	Top 1% extreme longevity (case-control study)	2	-0.359691	0.0808221	8.57101e-06	-0.518099	-0.201282	0.697892	0.595652	0.817682	0.00242903	5	8.76694e-16	1.52e-16	0.200101	0.0339273	0.765972	-0.449783	TRUE
ENSG00000100665	Kallistatin (Kallikrein inhibitor) (Peptidase inhibitor 4) (PI-4) (Serpin A4)	SERPINA4	Top 1% extreme longevity (case-control study)	4	0.120996	0.027526	1.10419e-05	0.067046	0.174946	1.12862	1.06934	1.19118	0.00260772	6	4.16585e-44	1.24432e-45	0.513355	0.0148618	0.471783	0.122486	TRUE
ENSG00000170373	Cystatin-SN	CST1	Top 1% extreme longevity (case-control study)	2	-0.18655	0.0449118	3.27164e-05	-0.274575	-0.098524	0.829817	0.759895	0.906174	0.00662273	7	2.04347e-32	4.05374e-34	0.302697	0.00531278	0.69199	-0.163832	TRUE
ENSG00000170369	Cystatin-SA	CST2	Top 1% extreme longevity (case-control study)	2	-0.194748	0.0474824	4.10513e-05	-0.287812	-0.101684	0.823042	0.749903	0.903315	0.00727121	8	6.24459e-26	1.17867e-27	0.302815	0.00502351	0.692162	-0.178119	TRUE
ENSG00000133063	Chitotriosidase-1 (EC 3.2.1.14) (Chitinase-1)	CHIT1	Top 1% extreme longevity (case-control study)	3	-0.0884635	0.0218026	4.9606e-05	-0.131196	-0.0457312	0.915336	0.877046	0.955299	0.00781019	9	2.9002e-125	3.78868e-127	0.516195	0.00626579	0.477539	-0.105768	TRUE
ENSG00000237763	Alpha-amylase 1	AMY1A	Top 1% extreme longevity (case-control study)	2	0.229978	0.0607512	0.000153351	0.110908	0.349049	1.25857	1.11729	1.41772	0.0217298	10	8.98839e-49	9.80235e-50	0.814898	0.0887729	0.096329	0.245286	TRUE
ENSG00000169855	Roundabout homolog 1 (Deleted in U twenty twenty) (H-Robo-1)	ROBO1	Top 1% extreme longevity (case-control study)	1	0.367202	0.1008	0.00026959	0.169639	0.564766	1.44369	1.18488	1.75904	0.0347281	11	1.56633e-55	7.68151e-56	0.0667817	0.0318494	0.901369	0.367202	TRUE
ENSG00000196136	Alpha-1-antichymotrypsin	SERPINA3	Top 1% extreme longevity (case-control study)	4	-0.161988	0.0455752	0.000378972	-0.251314	-0.0726627	0.850451	0.777778	0.929914	0.0447502	12	3.2272e-26	9.39349e-27	0.719527	0.209363	0.07111	-0.31681	TRUE
ENSG00000106460	Transmembrane protein 106B	TMEM106B	Top 1% extreme longevity (case-control study)	1	-0.408322	0.116275	0.000445241	-0.636216	-0.180428	0.664765	0.529292	0.834913	0.0485312	13	2.42549e-49	2.26183e-49	0.152272	0.141291	0.706437	-0.408322	TRUE
ENSG00000100665	Kallistatin (Kallikrein inhibitor) (Peptidase inhibitor 4) (PI-4) (Serpin A4)	SERPINA4	Top 10% extreme longevity (case-control study)	4	0.0885055	0.0166279	1.02225e-07	0.0559155	0.121095	1.09254	1.05751	1.12873	0.000145364	1	4.4067e-44	4.67176e-46	0.543356	0.00530904	0.451335	0.0938556	TRUE
ENSG00000174080	Cathepsin F (CATSF) (EC 3.4.22.41)	CTSF	Top 10% extreme longevity (case-control study)	2	0.293094	0.0577138	3.80622e-07	0.179977	0.406211	1.34057	1.19719	1.50112	0.000270622	2	1.51014e-13	1.5311e-13	0.0999045	0.100491	0.799604	0.26541	TRUE
ENSG00000170458	Monocyte differentiation antigen CD14, soluble	CD14	Top 10% extreme longevity (case-control study)	3	0.205905	0.0463588	8.93096e-06	0.115044	0.296767	1.22864	1.12192	1.3455	0.00423327	3	8.86446e-54	3.36118e-54	0.27865	0.105041	0.616309	0.136318	TRUE
ENSG00000237763	Alpha-amylase 1	AMY1A	Top 10% extreme longevity (case-control study)	2	0.179428	0.0406211	1.00029e-05	0.099812	0.259044	1.19653	1.10496	1.29569	0.00355605	4	2.65675e-49	2.54991e-50	0.240914	0.0223859	0.7367	0.190123	TRUE
ENSG00000196136	Alpha-1-antichymotrypsin	SERPINA3	Top 10% extreme longevity (case-control study)	4	-0.119875	0.0288973	3.34927e-05	-0.176513	-0.0632375	0.887031	0.838188	0.93872	0.00952533	5	1.79431e-137	5.22276e-138	0.72953	0.212288	0.0581813	-0.243614	TRUE
ENSG00000028137	Tumor necrosis factor receptor superfamily member 1B (Tumor necrosis factor receptor 2) (TNF-R2) (Tumor necrosis factor receptor type II) (TNF-RII) (TNFR-II) (p75) (p80 TNF-alpha receptor) (CD antigen CD120b) (Etanercept) [Cleaved into: Tumor necrosis factor receptor superfamily member 1b, membrane form; Tumor necrosis factor-binding protein 2 (TBP-2) (TBPII)]	TNFRSF1B	Top 10% extreme longevity (case-control study)	5	-0.133872	0.0323376	3.47567e-05	-0.197252	-0.0704915	0.874702	0.820983	0.931936	0.00823733	6	1.99922e-130	2.65741e-131	0.840595	0.111686	0.0477186	-0.116633	TRUE
ENSG00000118849	Retinoic acid receptor responder protein 1 (Phorbol ester-induced gene 1 protein) (PERG-1) (RAR-responsive protein TIG1) (Tazarotene-induced gene 1 protein)	RARRES1	Top 10% extreme longevity (case-control study)	2	-0.0772314	0.018905	4.40329e-05	-0.114285	-0.0401782	0.925676	0.892004	0.960618	0.00894498	7	0	0	0.768773	0.128663	0.102564	-0.0871081	TRUE
ENSG00000130203	Apolipoprotein E (Apo-E)	APOE	Top 10% extreme longevity (case-control study)	4	-1.01717	0.253798	6.12868e-05	-1.51461	-0.519737	0.361616	0.219895	0.594677	0.0108937	8	1.75121e-42	4.26115e-10	4.11513e-36	1.31838e-06	0.999999	-1.99617	TRUE
ENSG00000030582	Progranulin (PGRN) (Acrogranin) (Epithelin precursor) (Glycoprotein of 88 Kda) (GP88) (Glycoprotein 88) (Granulin precursor) (PC cell-derived growth factor) (PCDGF) (Proepithelin) (PEPI) [Cleaved into: Paragranulin; Granulin-1 (Granulin G); Granulin-2 (Granulin F); Granulin-3 (Epithelin-2) (Granulin B); Granulin-4 (Epithelin-1) (Granulin A); Granulin-5 (Granulin C); Granulin-6 (Granulin D); Granu…	GRN	Top 10% extreme longevity (case-control study)	2	0.243164	0.0616947	8.10058e-05	0.122244	0.364083	1.27528	1.13003	1.43919	0.0127989	9	3.99453e-12	3.45296e-14	0.598228	0.00477421	0.396998	0.248325	TRUE
ENSG00000103275	SUMO-conjugating enzyme UBC9 (EC 2.3.2.-) (RING-type E3 SUMO transferase UBC9) (SUMO-protein ligase) (Ubiquitin carrier protein 9) (Ubiquitin carrier protein I) (Ubiquitin-conjugating enzyme E2 I) (Ubiquitin-protein ligase I) (p18)	UBE2I	Top 10% extreme longevity (case-control study)	1	0.307682	0.0836009	0.0002329	0.143827	0.471536	1.36027	1.15468	1.60245	0.0331184	10	2.52445e-39	3.8234e-40	0.829854	0.125641	0.044505	0.307682	TRUE
ENSG00000122224	T-lymphocyte surface antigen Ly-9 (Cell surface molecule Ly-9) (Lymphocyte antigen 9) (SLAM family member 3) (SLAMF3) (Signaling lymphocytic activation molecule 3) (CD antigen CD229)	LY9	Top 10% extreme longevity (case-control study)	3	-0.0992063	0.0274771	0.000305593	-0.15306	-0.0453522	0.905556	0.858078	0.955661	0.0395049	11	6.09429e-14	5.85842e-16	0.599632	0.00536925	0.394999	-0.142583	TRUE
ENSG00000106123	Ephrin type-B receptor 6 (HEP) (Tyrosine-protein kinase-defective receptor EPH-6)	EPHB6	Top 10% extreme longevity (case-control study)	3	-0.10892	0.0302793	0.000321694	-0.168266	-0.0495735	0.896802	0.845129	0.951635	0.0381208	12	7.96067e-26	9.16968e-27	0.76274	0.0877083	0.149552	-0.0965389	TRUE
ENSG00000198670	Lipoprotein(a)	LPA	Top 10% extreme longevity (case-control study)	1	-0.0972978	0.0270836	0.000327517	-0.150381	-0.044215	0.907286	0.86038	0.956748	0.0358253	13	6.06452e-147	9.63335e-148	0.529749	0.0837629	0.386488	-0.0993956	TRUE
ENSG00000173531	Hepatocyte growth factor-like protein	MST1	Top 10% extreme longevity (case-control study)	2	-0.0507371	0.0143087	0.000391291	-0.0787817	-0.0226926	0.950528	0.924242	0.977563	0.039744	14	0	0	0.816681	0.00453524	0.178784	-0.0646618	TRUE

## Sheet: Table S4
Table S4. Phenome-wide MR scanning for poential mediators (MR effect of 66 mediators on lifespan)
Method: For all prioritized genetic transcripts and proteins with robust MR & colocalization evidence of either continuous human lifespan or top 1%/10% extreme longevity, we further conducted a phenome-wide MR analysis (MR-PheWAS) to identify potential beneficial and/or adverse mediators that connect these targets to longevity outcomes. Both the eQTLs and pQTLs for the prioritized targets were ch…
id.exposure	outcome	trait	No.case	samplesize	Released year	consortium	nsnp	method	nsnp	b	se	pval	lo_ci	up_ci	z
ukb-b-14057	lifespan	Hypertension	119731	462933	2018	MRC-IEU	9851867	Inverse variance weighted	305	-1.00307	0.0453064	1.30905e-108	-1.09187	-0.914273	-22.1398
ieu-b-39	lifespan	diastolic blood pressure	0	757601	2018	International Consortium of Blood Pressure	7160619	Inverse variance weighted	782	-0.0285075	0.00129622	3.38174e-107	-0.031048	-0.0259669	-21.9927
ieu-b-38	lifespan	systolic blood pressure	0	757601	2018	International Consortium of Blood Pressure	7088083	Inverse variance weighted	746	-0.017616	0.000823084	1.2685e-101	-0.0192292	-0.0160027	-21.4024
ieu-a-1239	lifespan	Years of schooling	0	766345	2018	SSGAC	10101242	Inverse variance weighted	455	0.400629	0.0207781	7.70481e-83	0.359904	0.441354	19.2813
ieu-b-40	lifespan	body mass index	0	681275	2018	GIANT	2336260	Inverse variance weighted	921	-0.247259	0.0144414	1.0266e-65	-0.275564	-0.218953	-17.1215
ukb-b-9405	lifespan	Waist circumference	0	462166	2018	MRC-IEU	9851867	Inverse variance weighted	533	-0.319306	0.0212343	4.18462e-51	-0.360925	-0.277687	-15.0373
ebi-a-GCST90000514	lifespan	Gastroesophageal reflux disease	129080	602604	2021	NA	2320781	Inverse variance weighted	84	-0.213945	0.0180514	2.10098e-32	-0.249326	-0.178564	-11.852
ebi-a-GCST90012877	lifespan	Alzheimer's disease	0	472868	2021	NA	10602762	Inverse variance weighted	54	-0.0739383	0.00692454	1.29411e-26	-0.0875104	-0.0603662	-10.6777
ebi-a-GCST005195	lifespan	Coronary artery disease	122733	547261	2017	NA	7934254	Inverse variance weighted	71	-0.19679	0.0185133	2.16987e-26	-0.233076	-0.160503	-10.6296
ieu-b-4877	lifespan	smoking initiation	311629	607291	2019	GSCAN	11802365	Inverse variance weighted	99	-0.22861	0.0253879	2.16254e-19	-0.27837	-0.17885	-9.0047
ukb-b-15590	lifespan	Hip circumference	0	462117	2018	MRC-IEU	9851867	Inverse variance weighted	665	-0.153699	0.0172666	5.50955e-19	-0.187541	-0.119856	-8.9015
ukb-b-16446	lifespan	Basal metabolic rate	0	454874	2018	MRC-IEU	9851867	Inverse variance weighted	1103	-0.14335	0.0170342	3.91448e-17	-0.176737	-0.109963	-8.41543
finn-b-F5_ORGANIC	lifespan	Mental disorders	9305	0	2021	NA	16380466	Inverse variance weighted	14	-0.100921	0.0120025	4.15818e-17	-0.124446	-0.0773963	-8.40835
met-d-LDL_C	lifespan	LDL cholesterol	0	115078	2020	NA	12321875	Inverse variance weighted	64	-0.175503	0.0230335	2.54668e-14	-0.220649	-0.130358	-7.6195
ukb-d-30760_irnt	lifespan	HDL cholesterol	0	0	2018	NA	13585298	Inverse variance weighted	383	0.101706	0.0137405	1.34232e-13	0.0747746	0.128637	7.40192
ukb-b-4711	lifespan	Usual walking pace	0	459915	2018	MRC-IEU	9851867	Inverse variance weighted	63	0.691382	0.0942505	2.20754e-13	0.506652	0.876113	7.33559
ukb-d-30870_irnt	lifespan	Triglycerides	0	0	2018	NA	13586007	Inverse variance weighted	353	-0.101588	0.0138825	2.52229e-13	-0.128797	-0.0743782	-7.31771
ebi-a-GCST006867	lifespan	Type 2 diabetes	61714	655666	2018	NA	5030727	Inverse variance weighted	131	-0.058109	0.0079555	2.78798e-13	-0.0737018	-0.0425162	-7.30426
ebi-a-GCST006572	lifespan	Cognitive performance	0	257841	2018	NA	10066414	Inverse variance weighted	169	0.163579	0.0240495	1.03346e-11	0.116442	0.210716	6.80176
ukb-d-30690_irnt	lifespan	Cholesterol	0	0	2018	NA	13586045	Inverse variance weighted	231	-0.132138	0.0195333	1.335e-11	-0.170424	-0.0938532	-6.76479
ebi-a-GCST006414	lifespan	Atrial fibrillation	60620	1030836	2018	NA	33519037	Inverse variance weighted	137	-0.0492889	0.00739439	2.63388e-11	-0.0637819	-0.0347959	-6.66571
ieu-a-1126	lifespan	Breast cancer	122977	228951	2017	BCAC	10680257	Inverse variance weighted	169	-0.0414666	0.00682413	1.22854e-09	-0.0548419	-0.0280913	-6.07647
ebi-a-GCST90020053	lifespan	Frailty index	0	175226	2021	NA	7589717	Inverse variance weighted	19	-0.29185	0.0489799	2.54468e-09	-0.38785	-0.195849	-5.95856
ebi-a-GCST006250	lifespan	Intelligence	0	269867	2018	NA	9276181	Inverse variance weighted	184	0.132117	0.0231283	1.11423e-08	0.0867857	0.177449	5.71236
ukb-b-18113	lifespan	Asthma	53598	462933	2018	MRC-IEU	9851867	Inverse variance weighted	147	-0.338201	0.063741	1.12147e-07	-0.463133	-0.213268	-5.30585
ukb-b-5238	lifespan	Fluid intelligence score	0	149051	2018	MRC-IEU	9851867	Inverse variance weighted	85	0.0746813	0.0143183	1.83039e-07	0.0466174	0.102745	5.21579
ukb-d-30750_irnt	lifespan	Glycated haemoglobin	0	0	2018	NA	13586180	Inverse variance weighted	454	-0.0562575	0.0110262	3.35811e-07	-0.0778689	-0.0346461	-5.10215
ukb-d-STILL_ADULT	lifespan	Adult-onset Still disease	1486	361194	2018	NA	9950919	Inverse variance weighted	9	-4.65396	0.928884	5.43539e-07	-6.47457	-2.83335	-5.01027
ebi-a-GCST005838	lifespan	Stroke	40585	446696	2018	NA	7633440	Inverse variance weighted	17	-0.206138	0.0416991	7.67451e-07	-0.287868	-0.124408	-4.94347
ieu-a-1049	lifespan	Iron	0	23986	2014	GIS	2096457	Inverse variance weighted	5	-0.0690533	0.0153059	6.43518e-06	-0.0990528	-0.0390538	-4.51156
ieu-a-967	lifespan	Squamous cell lung cancer	3275	18313	2014	ILCCO	8893750	Inverse variance weighted	4	-0.0931731	0.021159	1.06529e-05	-0.134645	-0.0517015	-4.40348
ieu-a-833	lifespan	Rheumatoid arthritis	19234	80799	2014	NA	9739304	Inverse variance weighted	64	-0.0160969	0.00369009	1.28766e-05	-0.0233294	-0.0088643	-4.36219
ebi-a-GCST90012111	lifespan	Sex hormone-binding globulin levels	0	370125	2020	NA	16137172	Inverse variance weighted	629	0.106684	0.0245754	1.41767e-05	0.0585166	0.154852	4.34111
ebi-a-GCST90007526	lifespan	Low hand grip strength	48596	256523	2021	NA	9336415	Inverse variance weighted	19	-0.0829158	0.0195167	2.1526e-05	-0.121169	-0.044663	-4.24844
ebi-a-GCST009541	lifespan	Heart failure	47309	977323	2020	NA	7773021	Inverse variance weighted	9	-0.30863	0.0727388	2.20557e-05	-0.451198	-0.166062	-4.24299
ukb-b-12930	lifespan	Mouth/teeth dental problems: Dentures	77732	461113	2018	MRC-IEU	9851867	Inverse variance weighted	43	-0.918719	0.223651	3.99386e-05	-1.35707	-0.480364	-4.10783
ebi-a-GCST90002238	lifespan	Fasting insulin	0	151013	2021	NA	29664438	Inverse variance weighted	39	-0.289563	0.0708633	4.38464e-05	-0.428455	-0.150671	-4.08622
ukb-d-30880_irnt	lifespan	Urate	0	0	2018	NA	13585994	Inverse variance weighted	337	-0.0701103	0.017471	5.99631e-05	-0.104353	-0.0358672	-4.01296
ukb-b-19732	lifespan	Hypothyroidism/myxoedema	22687	462933	2018	MRC-IEU	9851867	Inverse variance weighted	158	-0.425709	0.106654	6.5656e-05	-0.63475	-0.216667	-3.9915
ukb-b-19809	lifespan	Fed-up feelings	184258	453071	2018	MRC-IEU	9851867	Inverse variance weighted	58	-0.501323	0.129579	0.000109348	-0.755298	-0.247348	-3.86885
ieu-a-1183	lifespan	ADHD	20183	55374	2017	PGC	8047420	Inverse variance weighted	9	-0.0927103	0.0243769	0.000142835	-0.140489	-0.0449316	-3.80321
ebi-a-GCST90018120	lifespan	Idiopathic pulmonary fibrosis	1369	451025	2020	NA	16137102	Inverse variance weighted	2	-7.99045	2.17817	0.000244045	-12.2597	-3.72124	-3.66843
ukb-b-14180	lifespan	Mood swings	204412	451619	2018	MRC-IEU	9851867	Inverse variance weighted	57	-0.429543	0.119997	0.000344121	-0.664738	-0.194348	-3.5796
ebi-a-GCST90007314	lifespan	circulating leptin levels	0	23861	2020	NA	60378	Wald ratio	1	-0.125969	0.035485	0.000385334	-0.19552	-0.0564187	-3.54993
ebi-a-GCST006586	lifespan	Urinary albumin excretion	0	382500	2018	NA	11684850	Inverse variance weighted	35	-0.247775	0.0745024	0.000881887	-0.393799	-0.10175	-3.32573
ukb-d-H7_LENS	lifespan	Disorders of lens	17076	361194	2018	NA	13586589	Inverse variance weighted	16	-1.13198	0.342988	0.000965679	-1.80423	-0.459721	-3.30034
ebi-a-GCST007432	lifespan	FEV1	0	321047	2019	NA	19674931	Inverse variance weighted	361	0.0537006	0.0163699	0.00103645	0.0216155	0.0857857	3.28044
ieu-b-85	lifespan	Prostate cancer	79148	0	2018	PRACTICAL	20346368	Inverse variance weighted	172	-0.0164488	0.00513953	0.00137217	-0.0265222	-0.00637529	-3.20044
ebi-a-GCST006475	lifespan	Depressed affect	0	357957	2018	NA	10828862	Inverse variance weighted	61	-0.164108	0.0523846	0.00173178	-0.266782	-0.0614339	-3.13275
met-d-Sphingomyelins	lifespan	Sphingomyelins	0	114999	2020	NA	12321875	Inverse variance weighted	69	-0.0912156	0.0302128	0.00253521	-0.150433	-0.0319986	-3.01911
ebi-a-GCST008403	lifespan	Arterial stiffness index	0	127121	2019	NA	9342319	Inverse variance weighted	4	-0.233112	0.0781241	0.00284631	-0.386235	-0.0799886	-2.98387
ukb-d-30720_irnt	lifespan	Cystatin C	0	0	2018	NA	13586047	Inverse variance weighted	438	-0.0471494	0.0159304	0.00307936	-0.0783731	-0.0159257	-2.9597
ukb-b-20289	lifespan	Hyperthyroidism/thyrotoxicosis	3545	462933	2018	MRC-IEU	9851867	Inverse variance weighted	25	-1.81146	0.61685	0.00331794	-3.02049	-0.602438	-2.93664
ukb-b-8631	lifespan	Malabsorption/coeliac disease	1989	462933	2018	MRC-IEU	9851867	Inverse variance weighted	33	-1.06939	0.395301	0.00682538	-1.84418	-0.294597	-2.70525
ieu-a-294	lifespan	Inflammatory bowel disease	31665	65642	2015	IIBDGC	157116	Inverse variance weighted	180	-0.0122242	0.0046	0.00787385	-0.0212402	-0.00320819	-2.65743
ieu-a-75	lifespan	Waist-to-hip ratio	0	118003	2015	GIANT	2466102	Inverse variance weighted	24	-0.0955115	0.037294	0.0104358	-0.168608	-0.0224153	-2.56104
ukb-b-11971	lifespan	Pulse wave Arterial Stiffness index	0	151053	2018	MRC-IEU	9851867	Inverse variance weighted	3	-0.231588	0.0915462	0.0114149	-0.411018	-0.052157	-2.52973
ieu-b-73	lifespan	Alcoholic drinks per week	0	335394	2019	GWAS and Sequencing Consortium of Alcohol and Nicotine use	11887865	Inverse variance weighted	37	-0.171793	0.0683028	0.0118974	-0.305667	-0.0379199	-2.51517
ukb-a-335	lifespan	Sodium in urine	0	326831	2017	Neale Lab	10894596	Inverse variance weighted	31	-0.193042	0.0782347	0.0136073	-0.346382	-0.0397015	-2.46747
ukb-d-30600_irnt	lifespan	Albumin	0	0	2018	NA	13585334	Inverse variance weighted	258	0.0438052	0.018001	0.0149541	0.00852327	0.079087	2.43349
ebi-a-GCST90000529	lifespan	Type 1 diabetes	7467	17685	2021	NA	7740245	Inverse variance weighted	56	-0.00506908	0.00209395	0.0154858	-0.00917323	-0.000964926	-2.42082
ieu-a-1051	lifespan	Transferrin Saturation	0	23986	2014	GIS	2102226	Inverse variance weighted	7	-0.0430829	0.0180295	0.0168679	-0.0784208	-0.00774504	-2.38957
ukb-b-5495	lifespan	Sugar consuming	86648	461046	2018	MRC-IEU	9851867	Inverse variance weighted	20	-0.641301	0.273573	0.0190697	-1.1775	-0.105097	-2.34416
ebi-a-GCST90012102	lifespan	Bioavailable testosterone levels	0	188507	2020	NA	16139906	Inverse variance weighted	159	-0.0577815	0.0250977	0.0213206	-0.106973	-0.00858992	-2.30226
ieu-a-966	lifespan	Lung cancer	11348	27209	2014	ILCCO	8945893	Inverse variance weighted	5	-0.0786893	0.0353257	0.0259114	-0.147928	-0.00945093	-2.22754
ebi-a-GCST007429	lifespan	Lung function (FVC)	0	321047	2019	NA	19676344	Inverse variance weighted	336	0.0411243	0.0190018	0.0304465	0.0038808	0.0783679	2.16423

## Sheet: Table S5
Table S5. Phenome-wide MR scanning for poential mediators (MR effect of 25*2 mediators on top 1%/10% extreme longevity)
id.exposure	outcome	trait	case	samplesize	year	consortium	nsnp	method	nsnp	b	se	pval	lo_ci	up_ci	z
ebi-a-GCST005195	Top 10% extreme longevity	Coronary artery disease	122733	547261	2017	NA	7934254	Inverse variance weighted	71	-0.44291	0.0848161	1.77e-07	-0.609149	-0.27667	-5.222
ebi-a-GCST005195	Top 1% extreme longevity	Coronary artery disease	122733	547261	2017	NA	7934254	Inverse variance weighted	70	-0.590044	0.119122	7.29798e-07	-0.823523	-0.356564	-4.95326
ebi-a-GCST005838	Top 10% extreme longevity	Stroke	40585	446696	2018	NA	7633440	Inverse variance weighted	17	-0.694154	0.0922853	5.4017e-14	-0.875033	-0.513275	-7.52182
ebi-a-GCST005838	Top 1% extreme longevity	Stroke	40585	446696	2018	NA	7633440	Inverse variance weighted	17	-0.957436	0.156221	8.85845e-10	-1.26363	-0.651243	-6.12873
ebi-a-GCST006414	Top 10% extreme longevity	Atrial fibrillation	60620	1030836	2018	NA	33519037	Inverse variance weighted	138	-0.173809	0.0298231	5.60939e-09	-0.232262	-0.115356	-5.828
ebi-a-GCST006414	Top 1% extreme longevity	Atrial fibrillation	60620	1030836	2018	NA	33519037	Inverse variance weighted	138	-0.168021	0.0432217	0.000101316	-0.252735	-0.0833062	-3.88742
ebi-a-GCST006867	Top 10% extreme longevity	Type 2 diabetes	61714	655666	2018	NA	5030727	Inverse variance weighted	134	-0.184592	0.0290431	2.07337e-10	-0.241517	-0.127668	-6.35581
ebi-a-GCST006867	Top 1% extreme longevity	Type 2 diabetes	61714	655666	2018	NA	5030727	Inverse variance weighted	133	-0.200676	0.0449012	7.84851e-06	-0.288682	-0.112669	-4.46928
ebi-a-GCST90012877	Top 10% extreme longevity	Alzheimer's disease or family history of Alzheimer's disease	0	472868	2021	NA	10602762	Inverse variance weighted	53	-0.299659	0.0278454	5.22979e-27	-0.354236	-0.245082	-10.7615
ebi-a-GCST90012877	Top 1% extreme longevity	Alzheimer's disease or family history of Alzheimer's disease	0	472868	2021	NA	10602762	Inverse variance weighted	52	-0.414069	0.0478517	5.00902e-18	-0.507858	-0.320279	-8.65317
finn-b-F5_ORGANIC	Top 10% extreme longevity	Organic, including symptomatic, mental disorders	9305	0	2021	NA	16380466	Inverse variance weighted	13	-0.43958	0.0759316	7.07422e-09	-0.588405	-0.290754	-5.78915
finn-b-F5_ORGANIC	Top 1% extreme longevity	Organic, including symptomatic, mental disorders	9305	0	2021	NA	16380466	Inverse variance weighted	12	-0.555108	0.112507	8.05672e-07	-0.775621	-0.334594	-4.93399
ieu-a-1049	Top 10% extreme longevity	Iron	0	23986	2014	GIS	2096457	Inverse variance weighted	5	-0.201068	0.0643997	0.00179514	-0.327291	-0.0748443	-3.12218
ieu-a-1049	Top 1% extreme longevity	Iron	0	23986	2014	GIS	2096457	Inverse variance weighted	5	-0.23586	0.117967	0.0455682	-0.467076	-0.00464449	-1.99937
ieu-a-1239	Top 10% extreme longevity	Years of schooling	0	766345	2018	SSGAC	10101242	Inverse variance weighted	461	0.495894	0.0860528	8.27929e-09	0.327231	0.664557	5.76267
ieu-a-1239	Top 1% extreme longevity	Years of schooling	0	766345	2018	SSGAC	10101242	Inverse variance weighted	461	0.320702	0.137827	0.0199735	0.0505612	0.590843	2.32685
ieu-a-833	Top 10% extreme longevity	Rheumatoid arthritis	19234	80799	2014	NA	9739304	Inverse variance weighted	64	-0.040076	0.0186814	0.0319337	-0.0766914	-0.00346052	-2.14524
ieu-a-833	Top 1% extreme longevity	Rheumatoid arthritis	19234	80799	2014	NA	9739304	Inverse variance weighted	63	-0.0651442	0.0268109	0.0151086	-0.117694	-0.0125948	-2.42976
ieu-b-38	Top 10% extreme longevity	systolic blood pressure	0	757601	2018	International Consortium of Blood Pressure	7088083	Inverse variance weighted	756	-0.0414673	0.0033489	3.25535e-35	-0.0480312	-0.0349035	-12.3824
ieu-b-38	Top 1% extreme longevity	systolic blood pressure	0	757601	2018	International Consortium of Blood Pressure	7088083	Inverse variance weighted	756	-0.048925	0.00522435	7.61957e-21	-0.0591647	-0.0386853	-9.3648
ieu-b-39	Top 10% extreme longevity	diastolic blood pressure	0	757601	2018	International Consortium of Blood Pressure	7160619	Inverse variance weighted	796	-0.0672512	0.00569271	3.32177e-32	-0.0784089	-0.0560934	-11.8136
ieu-b-39	Top 1% extreme longevity	diastolic blood pressure	0	757601	2018	International Consortium of Blood Pressure	7160619	Inverse variance weighted	793	-0.0806316	0.0089199	1.5736e-19	-0.0981146	-0.0631486	-9.03952
ieu-b-40	Top 10% extreme longevity	body mass index	0	681275	2018	GIANT	2336260	Inverse variance weighted	941	-0.347592	0.0554174	3.5585e-10	-0.45621	-0.238974	-6.27226
ieu-b-40	Top 1% extreme longevity	body mass index	0	681275	2018	GIANT	2336260	Inverse variance weighted	939	-0.407032	0.0874561	3.25347e-06	-0.578446	-0.235618	-4.65413
ieu-b-85	Top 10% extreme longevity	Prostate cancer	79148	0	2018	PRACTICAL	20346368	Inverse variance weighted	168	-0.0735012	0.021193	0.000523999	-0.115039	-0.0319629	-3.46818
ieu-b-85	Top 1% extreme longevity	Prostate cancer	79148	0	2018	PRACTICAL	20346368	Inverse variance weighted	166	-0.0854094	0.0360144	0.0177145	-0.155998	-0.0148211	-2.37153
met-d-LDL_C	Top 10% extreme longevity	LDL cholesterol	0	115078	2020	NA	12321875	Inverse variance weighted	63	-0.630113	0.102987	9.45177e-10	-0.831967	-0.42826	-6.1184
met-d-LDL_C	Top 1% extreme longevity	LDL cholesterol	0	115078	2020	NA	12321875	Inverse variance weighted	62	-0.795535	0.13373	2.70076e-09	-1.05765	-0.533425	-5.94882
met-d-Sphingomyelins	Top 10% extreme longevity	Sphingomyelins	0	114999	2020	NA	12321875	Inverse variance weighted	73	-0.401953	0.108496	0.000211569	-0.614604	-0.189302	-3.70479
met-d-Sphingomyelins	Top 1% extreme longevity	Sphingomyelins	0	114999	2020	NA	12321875	Inverse variance weighted	73	-0.57864	0.158889	0.000270746	-0.890063	-0.267218	-3.64179
ukb-b-12930	Top 10% extreme longevity	Mouth/teeth dental problems: Dentures	77732	461113	2018	MRC-IEU	9851867	Inverse variance weighted	40	-1.30514	0.659103	0.0476831	-2.59699	-0.0133021	-1.98018
ukb-b-12930	Top 1% extreme longevity	Mouth/teeth dental problems: Dentures	77732	461113	2018	MRC-IEU	9851867	Inverse variance weighted	39	-2.18614	1.10696	0.0482797	-4.35578	-0.0164914	-1.9749
ukb-b-14057	Top 10% extreme longevity	Non-cancer illness code, self-reported: hypertension	119731	462933	2018	MRC-IEU	9851867	Inverse variance weighted	303	-2.20121	0.200296	4.28018e-28	-2.59378	-1.80863	-10.9898
ukb-b-14057	Top 1% extreme longevity	Non-cancer illness code, self-reported: hypertension	119731	462933	2018	MRC-IEU	9851867	Inverse variance weighted	302	-2.49016	0.313826	2.10748e-15	-3.10526	-1.87506	-7.93485
ukb-b-15590	Top 10% extreme longevity	Hip circumference	0	462117	2018	MRC-IEU	9851867	Inverse variance weighted	675	-0.215809	0.0666819	0.00121048	-0.346506	-0.0851127	-3.2364
ukb-b-15590	Top 1% extreme longevity	Hip circumference	0	462117	2018	MRC-IEU	9851867	Inverse variance weighted	673	-0.222551	0.101666	0.028594	-0.421816	-0.0232855	-2.18904
ukb-b-16446	Top 10% extreme longevity	Basal metabolic rate	0	454874	2018	MRC-IEU	9851867	Inverse variance weighted	1106	-0.264296	0.0689533	0.000126604	-0.399445	-0.129148	-3.83297
ukb-b-16446	Top 1% extreme longevity	Basal metabolic rate	0	454874	2018	MRC-IEU	9851867	Inverse variance weighted	1099	-0.382166	0.107316	0.000369249	-0.592504	-0.171827	-3.56114
ukb-b-9405	Top 10% extreme longevity	Waist circumference	0	462166	2018	MRC-IEU	9851867	Inverse variance weighted	540	-0.33588	0.0871663	0.000116523	-0.506726	-0.165034	-3.85333
ukb-b-9405	Top 1% extreme longevity	Waist circumference	0	462166	2018	MRC-IEU	9851867	Inverse variance weighted	540	-0.376813	0.126457	0.00288455	-0.624668	-0.128958	-2.97978
ukb-d-30690_irnt	Top 10% extreme longevity	Cholesterol	0	0	2018	NA	13586045	Inverse variance weighted	238	-0.423851	0.0771455	3.9255e-08	-0.575056	-0.272645	-5.49417
ukb-d-30690_irnt	Top 1% extreme longevity	Cholesterol	0	0	2018	NA	13586045	Inverse variance weighted	236	-0.579976	0.114023	3.64762e-07	-0.803462	-0.356491	-5.08648
ukb-d-30720_irnt	Top 10% extreme longevity	Cystatin C	0	0	2018	NA	13586047	Inverse variance weighted	448	-0.164008	0.0607115	0.00690431	-0.283002	-0.045013	-2.70142
ukb-d-30720_irnt	Top 1% extreme longevity	Cystatin C	0	0	2018	NA	13586047	Inverse variance weighted	444	-0.217491	0.0956872	0.0230298	-0.405038	-0.0299444	-2.27294
ukb-d-30750_irnt	Top 10% extreme longevity	Glycated haemoglobin	0	0	2018	NA	13586180	Inverse variance weighted	484	-0.116329	0.0441997	0.00849076	-0.202961	-0.029698	-2.63191
ukb-d-30750_irnt	Top 1% extreme longevity	Glycated haemoglobin	0	0	2018	NA	13586180	Inverse variance weighted	475	-0.158437	0.0680668	0.0199295	-0.291848	-0.0250263	-2.32767
ukb-d-30760_irnt	Top 10% extreme longevity	HDL cholesterol	0	0	2018	NA	13585298	Inverse variance weighted	402	0.20558	0.0547267	0.000172322	0.0983152	0.312844	3.75648
ukb-d-30760_irnt	Top 1% extreme longevity	HDL cholesterol	0	0	2018	NA	13585298	Inverse variance weighted	398	0.269032	0.0787539	0.000635241	0.114674	0.423389	3.4161
ukb-d-30870_irnt	Top 10% extreme longevity	Triglycerides	0	0	2018	NA	13586007	Inverse variance weighted	369	-0.234772	0.051638	5.45438e-06	-0.335983	-0.133562	-4.54651
ukb-d-30870_irnt	Top 1% extreme longevity	Triglycerides	0	0	2018	NA	13586007	Inverse variance weighted	359	-0.300282	0.076781	9.19558e-05	-0.450773	-0.149791	-3.91089

## Sheet: Table S6
Table S6. Mediation MR results of cis-pQTLs on mediating diseases and traits.
Note: We showed all significant mediation results of proteins on mediators (a → b) with FDR q<0.05 with a consistent result with the effect of mediators on outcomes (b → c) and the proteins on outcomes (a → c) .
Note: No significant mediator phenotypes were found in the effect of proteins on top 10% extreme longevity.
Proteins	id.outcome	Outcome: Mediator phenotypes	Related longevity phenotype	method	nsnp	b	se	pval	lo_ci	up_ci	or	or_lci95	or_uci95	fdr_rank	fdr_q value	b → c: Significant effect size of mediator phenotypes on longevity outcomes	a → c: Significant effect size of proteins on longevity outcomes	Reasonable mediating direction
AGER	ukb-b-8631	Non-cancer illness code, self-reported: malabsorption/coeliac disease || id:ukb-b-8631	Parental lifespan (continuous variable)	Wald ratio	1	-0.0348469	0.000974043	2.64914e-280	-0.0367561	-0.0329378	0.965753	0.963911	0.967599	1	1.13648e-277	-1.06939	0.033406	Correct
AGER	ukb-b-19732	Non-cancer illness code, self-reported: hypothyroidism/myxoedema || id:ukb-b-19732	Parental lifespan (continuous variable)	Wald ratio	1	-0.0398868	0.00318233	4.87539e-36	-0.0461241	-0.0336494	0.960898	0.954923	0.96691	6	3.48591e-34	-0.425709	0.033406	Correct
AGER	ukb-b-18113	Non-cancer illness code, self-reported: asthma || id:ukb-b-18113	Parental lifespan (continuous variable)	Wald ratio	1	-0.0517929	0.00476002	1.42291e-27	-0.0611225	-0.0424632	0.949526	0.940708	0.958426	7	8.72039e-26	-0.338201	0.033406	Correct
AGER	ukb-b-16446	Basal metabolic rate || id:ukb-b-16446	Parental lifespan (continuous variable)	Wald ratio	1	-0.090501	0.00936823	4.4407e-22	-0.108863	-0.0721393	0.913473	0.896854	0.930401	8	2.38132e-20	-0.14335	0.033406	Correct
AGER	ukb-b-12930	Mouth/teeth dental problems: Dentures || id:ukb-b-12930	Parental lifespan (continuous variable)	Wald ratio	1	-0.0467721	0.00557737	5.02713e-17	-0.0577038	-0.0358405	0.954305	0.94393	0.964794	12	1.7972e-15	-0.918719	0.033406	Correct
AGER	ukb-d-30600_irnt	Albumin || id:ukb-d-30600_irnt	Parental lifespan (continuous variable)	Wald ratio	1	0.141054	0.0177038	1.61979e-15	0.106355	0.175754	1.15149	1.11222	1.19214	14	4.96351e-14	0.0438052	0.033406	Correct
AGER	ukb-d-30750_irnt	Glycated haemoglobin || id:ukb-d-30750_irnt	Parental lifespan (continuous variable)	Wald ratio	1	-0.116877	0.0165413	1.59724e-12	-0.149298	-0.0844561	0.889695	0.861312	0.919012	17	4.03068e-11	-0.0562575	0.033406	Correct
AGER	ukb-b-15590	Hip circumference || id:ukb-b-15590	Parental lifespan (continuous variable)	Wald ratio	1	-0.0932398	0.0143187	7.42899e-11	-0.121304	-0.065175	0.910975	0.885764	0.936903	18	1.77058e-09	-0.153699	0.033406	Correct
AGER	ebi-a-GCST007429	Lung function (FVC) || id:ebi-a-GCST007429	Parental lifespan (continuous variable)	Wald ratio	1	0.106111	0.0167898	2.61563e-10	0.0732035	0.139019	1.11195	1.07595	1.14915	20	5.61053e-09	0.0411243	0.033406	Correct
AGER	ukb-b-20289	Non-cancer illness code, self-reported: hyperthyroidism/thyrotoxicosis || id:ukb-b-20289	Parental lifespan (continuous variable)	Wald ratio	1	-0.00805131	0.00130269	6.38813e-10	-0.0106046	-0.00549804	0.991981	0.989451	0.994517	21	1.305e-08	-1.81146	0.033406	Correct
AGER	ebi-a-GCST90012111	Sex hormone-binding globulin levels || id:ebi-a-GCST90012111	Parental lifespan (continuous variable)	Wald ratio	1	0.0383213	0.00673123	1.24783e-08	0.0251281	0.0515145	1.03907	1.02545	1.05286	25	2.14127e-07	0.106684	0.033406	Correct
AGER	ukb-b-9405	Waist circumference || id:ukb-b-9405	Parental lifespan (continuous variable)	Wald ratio	1	-0.0686595	0.0128629	9.40762e-08	-0.0938707	-0.0434483	0.933645	0.9104	0.957482	28	1.44138e-06	-0.319306	0.033406	Correct
AGER	ieu-a-833	Rheumatoid arthritis || id:ieu-a-833	Parental lifespan (continuous variable)	Wald ratio	1	-0.41555	0.0906689	4.58003e-06	-0.593261	-0.237839	0.659977	0.552523	0.78833	34	5.77892e-05	-0.0160969	0.033406	Correct
AGER	ebi-a-GCST007432	FEV1 || id:ebi-a-GCST007432	Parental lifespan (continuous variable)	Wald ratio	1	0.0758899	0.0167898	6.18396e-06	0.0429819	0.108798	1.07884	1.04392	1.11494	37	7.17005e-05	0.0537006	0.033406	Correct
AGER	ukb-d-30720_irnt	Cystatin C || id:ukb-d-30720_irnt	Parental lifespan (continuous variable)	Wald ratio	1	-0.0539234	0.0156629	0.000575815	-0.0846226	-0.0232242	0.947505	0.918859	0.977043	45	0.00548943	-0.0471494	0.033406	Correct
AGER	ukb-d-30760_irnt	HDL cholesterol || id:ukb-d-30760_irnt	Parental lifespan (continuous variable)	Wald ratio	1	0.0531169	0.0163761	0.00118045	0.0210197	0.085214	1.05455	1.02124	1.08895	50	0.0101283	0.101706	0.033406	Correct
AGER	ebi-a-GCST90020053	Frailty index || id:ebi-a-GCST90020053	Parental lifespan (continuous variable)	Wald ratio	1	-0.0752183	0.0241773	0.00186385	-0.122606	-0.0278308	0.927541	0.884612	0.972553	54	0.0148072	-0.29185	0.033406	Correct
ANGPTL4	ukb-d-30870_irnt	Triglycerides || id:ukb-d-30870_irnt	Parental lifespan (continuous variable)	Wald ratio	1	0.383141	0.0140616	1.7839e-163	0.35558	0.410702	1.46689	1.42701	1.50788	2	3.82647e-161	-0.101588	-0.0933365	Correct
ANGPTL4	ukb-d-30760_irnt	HDL cholesterol || id:ukb-d-30760_irnt	Parental lifespan (continuous variable)	Wald ratio	1	-0.354275	0.0137956	1.94027e-145	-0.381315	-0.327236	0.701682	0.682963	0.720914	3	2.77458e-143	0.101706	-0.0933365	Correct
ANGPTL4	ebi-a-GCST005195	Coronary artery disease || id:ebi-a-GCST005195	Parental lifespan (continuous variable)	Wald ratio	1	0.235283	0.0433913	5.88187e-08	0.150236	0.32033	1.26527	1.16211	1.37758	27	9.34564e-07	-0.19679	-0.0933365	Correct
ANGPTL4	ebi-a-GCST90012111	Sex hormone-binding globulin levels || id:ebi-a-GCST90012111	Parental lifespan (continuous variable)	Wald ratio	1	-0.0189871	0.00565785	0.000791111	-0.0300765	-0.00789771	0.981192	0.970371	0.992133	46	0.00737797	0.106684	-0.0933365	Correct
ANGPTL4	ieu-b-38	systolic blood pressure || id:ieu-b-38	Parental lifespan (continuous variable)	Wald ratio	1	0.628594	0.193672	0.00117179	0.248996	1.00819	1.87497	1.28274	2.74064	49	0.0102591	-0.017616	-0.0933365	Correct
ANGPTL4	ukb-d-30600_irnt	Albumin || id:ukb-d-30600_irnt	Parental lifespan (continuous variable)	Wald ratio	1	-0.0427474	0.0149277	0.00418821	-0.0720057	-0.0134891	0.958153	0.930526	0.986601	66	0.0272234	0.0438052	-0.0933365	Correct
ANGPTL4	ebi-a-GCST006250	Intelligence || id:ebi-a-GCST006250	Parental lifespan (continuous variable)	Wald ratio	1	-0.0489232	0.0184616	0.00804906	-0.0851078	-0.0127386	0.952254	0.918413	0.987342	77	0.0448448	0.132117	-0.0933365	Correct
DNAJA4	ukb-d-30750_irnt	Glycated haemoglobin || id:ukb-d-30750_irnt	Parental lifespan (continuous variable)	Wald ratio	1	0.0601967	0.0170668	0.000420102	0.0267458	0.0936476	1.06205	1.02711	1.09817	44	0.004096	-0.0562575	-0.113358	Correct
DNAJA4	ieu-a-1239	Years of schooling || id:ieu-a-1239	Parental lifespan (continuous variable)	Wald ratio	1	-0.0359926	0.012616	0.00433166	-0.0607199	-0.0112653	0.964647	0.941087	0.988798	67	0.0277356	0.400629	-0.113358	Correct
LPA	ebi-a-GCST005195	Coronary artery disease || id:ebi-a-GCST005195	Parental lifespan (continuous variable)	Inverse variance weighted	10	0.218961	0.0259759	3.47441e-17	0.168049	0.269874	1.24478	1.18299	1.3098	11	1.35502e-15	-0.19679	-0.0557488	Correct
LPA	ebi-a-GCST009541	Heart failure || id:ebi-a-GCST009541	Parental lifespan (continuous variable)	Inverse variance weighted	10	0.0695003	0.0137741	4.51802e-07	0.0425031	0.0964976	1.07197	1.04342	1.10131	30	6.46076e-06	-0.30863	-0.0557488	Correct
LPA	ukb-b-14057	Non-cancer illness code, self-reported: hypertension || id:ukb-b-14057	Parental lifespan (continuous variable)	Inverse variance weighted	10	0.00610897	0.0013212	3.76768e-06	0.00351941	0.00869852	1.00613	1.00353	1.00874	33	4.89799e-05	-1.00307	-0.0557488	Correct
LPA	ukb-d-30750_irnt	Glycated haemoglobin || id:ukb-d-30750_irnt	Parental lifespan (continuous variable)	Inverse variance weighted	10	0.014929	0.00335298	8.48878e-06	0.0083572	0.0215009	1.01504	1.00839	1.02173	38	9.58339e-05	-0.0562575	-0.0557488	Correct
LPA	ukb-d-30690_irnt	Cholesterol || id:ukb-d-30690_irnt	Parental lifespan (continuous variable)	Inverse variance weighted	10	0.0372567	0.00890048	2.84016e-05	0.0198117	0.0547016	1.03796	1.02001	1.05623	39	0.000312418	-0.132138	-0.0557488	Correct
LPA	ebi-a-GCST90020053	Frailty index || id:ebi-a-GCST90020053	Parental lifespan (continuous variable)	Inverse variance weighted	9	0.014475	0.00451157	0.00133466	0.00563234	0.0233177	1.01458	1.00565	1.02359	52	0.0110109	-0.29185	-0.0557488	Correct
LPA	ebi-a-GCST90012102	Bioavailable testosterone levels || id:ebi-a-GCST90012102	Parental lifespan (continuous variable)	Inverse variance weighted	10	0.00876714	0.00300689	0.00354906	0.00287364	0.0146606	1.00881	1.00288	1.01477	63	0.0241674	-0.0577815	-0.0557488	Correct
LPA	ukb-d-30600_irnt	Albumin || id:ukb-d-30600_irnt	Parental lifespan (continuous variable)	Inverse variance weighted	10	-0.0154485	0.0055421	0.00531211	-0.026311	-0.00458594	0.98467	0.974032	0.995425	72	0.0316513	0.0438052	-0.0557488	Correct
LRP8	ukb-b-5238	Fluid intelligence score || id:ukb-b-5238	Parental lifespan (continuous variable)	Inverse variance weighted	6	-0.0831531	0.0214408	0.000105205	-0.125177	-0.0411291	0.92021	0.882341	0.959705	41	0.0011008	0.0746813	-0.0498402	Correct
LRP8	ebi-a-GCST90012111	Sex hormone-binding globulin levels || id:ebi-a-GCST90012111	Parental lifespan (continuous variable)	Inverse variance weighted	6	-0.00833012	0.00269138	0.00196739	-0.0136052	-0.00305502	0.991704	0.986487	0.99695	55	0.0153456	0.106684	-0.0498402	Correct
LRP8	ieu-a-75	Waist-to-hip ratio || id:ieu-a-75	Parental lifespan (continuous variable)	Inverse variance weighted	6	0.0477841	0.0159434	0.00272549	0.0165351	0.0790332	1.04894	1.01667	1.08224	59	0.0198176	-0.0955115	-0.0498402	Correct
LRP8	ieu-a-1239	Years of schooling || id:ieu-a-1239	Parental lifespan (continuous variable)	Inverse variance weighted	6	-0.0183856	0.00618959	0.00297405	-0.0305172	-0.006254	0.981782	0.969944	0.993766	60	0.0212645	0.400629	-0.0498402	Correct
LRP8	ebi-a-GCST006250	Intelligence || id:ebi-a-GCST006250	Parental lifespan (continuous variable)	Inverse variance weighted	5	-0.0270521	0.0096174	0.00491082	-0.0459022	-0.00820197	0.973311	0.955135	0.991832	71	0.0296724	0.132117	-0.0498402	Correct
NPPB	ieu-b-38	systolic blood pressure || id:ieu-b-38	Parental lifespan (continuous variable)	Wald ratio	1	-2.15928	0.145146	4.67506e-50	-2.44377	-1.8748	0.115408	0.0868329	0.153386	4	5.014e-48	-0.017616	0.0617282	Correct
NPPB	ieu-b-39	diastolic blood pressure || id:ieu-b-39	Parental lifespan (continuous variable)	Wald ratio	1	-1.17719	0.0829406	1.00971e-45	-1.33975	-1.01463	0.308143	0.26191	0.362537	5	8.66335e-44	-0.0285075	0.0617282	Correct
NPPB	ukb-b-14057	Non-cancer illness code, self-reported: hypertension || id:ukb-b-14057	Parental lifespan (continuous variable)	Wald ratio	1	-0.0364585	0.00430997	2.69427e-17	-0.044906	-0.0280109	0.964198	0.956087	0.972378	10	1.15584e-15	-1.00307	0.0617282	Correct
NPPB	ebi-a-GCST008403	Arterial stiffness index || id:ebi-a-GCST008403	Parental lifespan (continuous variable)	Wald ratio	1	-0.0634434	0.0190116	0.000846622	-0.100706	-0.0261806	0.938527	0.904199	0.974159	47	0.00772768	-0.233112	0.0617282	Correct
NPPB	ebi-a-GCST90012111	Sex hormone-binding globulin levels || id:ebi-a-GCST90012111	Parental lifespan (continuous variable)	Wald ratio	1	0.013231	0.00445679	0.0029904	0.00449566	0.0219663	1.01332	1.00451	1.02221	61	0.0210309	0.106684	0.0617282	Correct
NPPB	ukb-b-11971	Pulse wave Arterial Stiffness index || id:ukb-b-11971	Parental lifespan (continuous variable)	Wald ratio	1	-0.0492149	0.0170236	0.00384044	-0.0825812	-0.0158486	0.951977	0.920737	0.984276	64	0.025743	-0.231588	0.0617282	Correct
NPPB	ukb-d-30870_irnt	Triglycerides || id:ukb-d-30870_irnt	Parental lifespan (continuous variable)	Wald ratio	1	-0.0294331	0.0111395	0.00823624	-0.0512665	-0.00759968	0.970996	0.950025	0.992429	78	0.0452993	-0.101588	0.0617282	Correct
PDAP1	ebi-a-GCST90012102	Bioavailable testosterone levels || id:ebi-a-GCST90012102	Parental lifespan (continuous variable)	Wald ratio	1	0.172126	0.0215698	1.46371e-15	0.12985	0.214403	1.18783	1.13866	1.23912	13	4.83025e-14	-0.0577815	-0.136227	Correct
PDAP1	ebi-a-GCST90012111	Sex hormone-binding globulin levels || id:ebi-a-GCST90012111	Parental lifespan (continuous variable)	Wald ratio	1	-0.0606661	0.00793471	2.07867e-14	-0.0762182	-0.0451141	0.941137	0.926614	0.955888	15	5.945e-13	0.106684	-0.136227	Correct
PDAP1	ukb-b-9405	Waist circumference || id:ukb-b-9405	Parental lifespan (continuous variable)	Wald ratio	1	0.0879367	0.0151803	6.92218e-09	0.0581832	0.11769	1.09192	1.05991	1.1249	24	1.23734e-07	-0.319306	-0.136227	Correct
PDAP1	ieu-b-73	Alcoholic drinks per week || id:ieu-b-73	Parental lifespan (continuous variable)	Wald ratio	1	0.0832035	0.0164768	4.42401e-07	0.050909	0.115498	1.08676	1.05223	1.12243	29	6.54448e-06	-0.171793	-0.136227	Correct
PDAP1	ieu-b-39	diastolic blood pressure || id:ieu-b-39	Parental lifespan (continuous variable)	Wald ratio	1	0.690599	0.146423	2.39966e-06	0.403611	0.977588	1.99491	1.49722	2.65804	32	3.21704e-05	-0.0285075	-0.136227	Correct
PDAP1	ieu-b-4877	smoking initiation || id:ieu-b-4877	Parental lifespan (continuous variable)	Wald ratio	1	0.138826	0.0303666	4.83896e-06	0.079307	0.198344	1.14892	1.08254	1.21938	35	5.93118e-05	-0.22861	-0.136227	Correct
PDAP1	ukb-b-15590	Hip circumference || id:ukb-b-15590	Parental lifespan (continuous variable)	Wald ratio	1	0.0768646	0.0169135	5.50433e-06	0.0437143	0.110015	1.0799	1.04468	1.11629	36	6.55933e-05	-0.153699	-0.136227	Correct
PDAP1	ukb-b-4711	Usual walking pace || id:ukb-b-4711	Parental lifespan (continuous variable)	Wald ratio	1	-0.0347202	0.0107402	0.00122618	-0.0557711	-0.0136693	0.965876	0.945756	0.986424	51	0.0103144	0.691382	-0.136227	Correct
PDAP1	ukb-b-14057	Non-cancer illness code, self-reported: hypertension || id:ukb-b-14057	Parental lifespan (continuous variable)	Wald ratio	1	0.0234966	0.0076123	0.00202418	0.00857648	0.0384167	1.02377	1.00861	1.03916	56	0.0155067	-1.00307	-0.136227	Correct
PDAP1	ebi-a-GCST009541	Heart failure || id:ebi-a-GCST009541	Parental lifespan (continuous variable)	Wald ratio	1	0.191303	0.0678818	0.00482965	0.0582549	0.324352	1.21083	1.05999	1.38313	70	0.0295988	-0.30863	-0.136227	Correct
PDAP1	ukb-b-16446	Basal metabolic rate || id:ukb-b-16446	Parental lifespan (continuous variable)	Wald ratio	1	0.0302568	0.0110784	0.00631122	0.00854317	0.0519704	1.03072	1.00858	1.05334	73	0.0370892	-0.14335	-0.136227	Correct
AGRN	ukb-d-30760_irnt	HDL cholesterol || id:ukb-d-30760_irnt	Top 1% extreme longevity (case-control study)	Wald ratio	1	-0.0413592	0.00783732	1.31164e-07	-0.0567204	-0.0259981	0.959484	0.944858	0.974337	3	6.38333e-06	0.101706	-0.113471	Correct
AGRN	ukb-b-14057	Non-cancer illness code, self-reported: hypertension || id:ukb-b-14057	Top 1% extreme longevity (case-control study)	Wald ratio	1	0.011436	0.00308704	0.000211789	0.00538542	0.0174866	1.0115	1.0054	1.01764	17	0.0018189	-1.00307	-0.113471	Correct
AGRN	ieu-b-39	diastolic blood pressure || id:ieu-b-39	Top 1% extreme longevity (case-control study)	Wald ratio	1	0.220148	0.0645494	0.000648376	0.0936307	0.346664	1.24626	1.09815	1.41434	20	0.00473315	-0.0285075	-0.113471	Correct
AGRN	ebi-a-GCST90012877	Alzheimer's disease or family history of Alzheimer's disease || id:ebi-a-GCST90012877	Top 1% extreme longevity (case-control study)	Wald ratio	1	0.0999898	0.0356897	0.00508434	0.0300379	0.169942	1.10516	1.03049	1.18524	26	0.0285505	-0.0739383	-0.113471	Correct
CTSB	ieu-b-38	systolic blood pressure || id:ieu-b-38	Top 1% extreme longevity (case-control study)	Wald ratio	1	-0.417098	0.081724	3.32994e-07	-0.577277	-0.256919	0.658956	0.561425	0.773431	4	1.21543e-05	-0.017616	0.218905	Correct
CTSB	ukb-b-16446	Basal metabolic rate || id:ukb-b-16446	Top 1% extreme longevity (case-control study)	Wald ratio	1	-0.0145983	0.00349484	2.9525e-05	-0.0214482	-0.00774841	0.985508	0.97878	0.992282	10	0.000431064	-0.14335	0.218905	Correct
CTSB	ieu-b-39	diastolic blood pressure || id:ieu-b-39	Top 1% extreme longevity (case-control study)	Wald ratio	1	-0.179463	0.0468676	0.000128589	-0.271324	-0.0876024	0.835719	0.76237	0.916125	15	0.0012516	-0.0285075	0.218905	Correct
CTSB	ukb-b-12930	Mouth/teeth dental problems: Dentures || id:ukb-b-12930	Top 1% extreme longevity (case-control study)	Wald ratio	1	-0.00597473	0.00207339	0.00395635	-0.0100386	-0.00191088	0.994043	0.990012	0.998091	25	0.0231051	-0.918719	0.218905	Correct
CTSB	ieu-b-40	body mass index || id:ieu-b-40	Top 1% extreme longevity (case-control study)	Wald ratio	1	-0.0127179	0.00471032	0.00693395	-0.0219501	-0.00348563	0.987363	0.978289	0.99652	28	0.0361556	-0.247259	0.218905	Correct
CTSB	ukb-b-14057	Non-cancer illness code, self-reported: hypertension || id:ukb-b-14057	Top 1% extreme longevity (case-control study)	Wald ratio	1	-0.00634407	0.00240035	0.0082182	-0.0110488	-0.00163937	0.993676	0.989012	0.998362	29	0.0413744	-1.00307	0.218905	Correct
GRN	finn-b-F5_ORGANIC	Organic, including symptomatic, mental disorders || id:finn-b-F5_ORGANIC	Top 1% extreme longevity (case-control study)	Wald ratio	1	-0.298588	0.0626131	1.85339e-06	-0.42131	-0.175867	0.741865	0.656187	0.83873	6	4.50992e-05	-0.100921	0.44529	Correct
GRN	ebi-a-GCST90012877	Alzheimer's disease or family history of Alzheimer's disease || id:ebi-a-GCST90012877	Top 1% extreme longevity (case-control study)	Wald ratio	1	-0.183033	0.0391788	2.98653e-06	-0.259824	-0.106243	0.83274	0.771188	0.899206	7	6.22904e-05	-0.0739383	0.44529	Correct
GRN	ieu-b-40	body mass index || id:ieu-b-40	Top 1% extreme longevity (case-control study)	Wald ratio	1	-0.0217155	0.00687658	0.00158913	-0.0351936	-0.00823742	0.978519	0.965418	0.991796	21	0.0110482	-0.247259	0.44529	Correct
GRN	ukb-d-30870_irnt	Triglycerides || id:ukb-d-30870_irnt	Top 1% extreme longevity (case-control study)	Wald ratio	1	-0.0264209	0.00950633	0.00544768	-0.0450533	-0.00778851	0.973925	0.955946	0.992242	27	0.0294578	-0.101588	0.44529	Correct
SCARF2	ukb-b-16446	Basal metabolic rate || id:ukb-b-16446	Top 1% extreme longevity (case-control study)	Wald ratio	1	0.0298745	0.00556964	8.14816e-08	0.018958	0.040791	1.03033	1.01914	1.04163	2	5.94816e-06	-0.14335	-0.359691	Correct
SCARF2	ukb-b-15590	Hip circumference || id:ukb-b-15590	Top 1% extreme longevity (case-control study)	Wald ratio	1	0.0303305	0.00848325	0.000349774	0.0137033	0.0469577	1.0308	1.0138	1.04808	18	0.00283706	-0.153699	-0.359691	Correct
SCARF2	ebi-a-GCST005195	Coronary artery disease || id:ebi-a-GCST005195	Top 1% extreme longevity (case-control study)	Wald ratio	1	0.0785806	0.0299534	0.00870489	0.019872	0.137289	1.08175	1.02007	1.14716	30	0.0423638	-0.19679	-0.359691	Correct
TMEM106B	ebi-a-GCST90012877	Alzheimer's disease or family history of Alzheimer's disease || id:ebi-a-GCST90012877	Top 1% extreme longevity (case-control study)	Wald ratio	1	0.158298	0.0372077	2.0957e-05	0.0853709	0.231225	1.17152	1.08912	1.26014	9	0.000339969	-0.0739383	-0.408322	Correct

## Sheet: Table S7
Table S7. Integration of significant MR of eQTL results with colocalization on lifespan.
Note: We included all FDR significant results in both cis and cis&trans-eQTL for the lifespan, top 1% and top 10% extreme longevity outcomes(cis_eQTL on top 10% has no FDR significant results). Filteration is PPH4>0.7.
Category	Gene	exposure	outcome	method	nsnp	b	se	pval	lo_ci	up_ci	or	or_lci95	or_uci95	p rank	FDR q value	int	int_p	het	het_p	steiger	coloc_h0	coloc_h1	coloc_h2	coloc_h3	coloc_h4
cis_eQTL	HYKK	ENSG00000188266	Parental lifespan (continuous variable)	Wald ratio	1	0.768525	0.0745321	6.26252e-25	0.622442	0.914608	2.15658	1.86347	2.4958	1	1.0238e-20	NA	NA	NA	NA	TRUE	1.36198e-24	1.21987e-05	1.65965e-21	0.0138787	0.986109
cis_eQTL	GRK4	ENSG00000125388	Parental lifespan (continuous variable)	Inverse variance weighted	10	-0.061733	0.0108265	1.18382e-08	-0.082953	-0.0405131	0.940134	0.920394	0.960297	2	9.67651e-05	-0.00374895	0.351421	9.60946	0.383016	TRUE	0	0	0.00556769	0.649078	0.345354
cis_eQTL	NRG1	ENSG00000157168	Parental lifespan (continuous variable)	Inverse variance weighted	29	0.0281843	0.00516888	4.96156e-08	0.0180533	0.0383153	1.02859	1.01822	1.03906	3	0.000270372	0.00393998	0.207377	19.0729	0.895872	TRUE	0	0	0.127741	0.0339712	0.838288
cis_eQTL	NTN5	ENSG00000142233	Parental lifespan (continuous variable)	Inverse variance weighted	6	-0.0830786	0.015274	5.35132e-08	-0.113016	-0.0531416	0.920279	0.893137	0.948246	4	0.000218709	-0.00214765	0.644012	3.35742	0.645063	TRUE	2.05518e-187	4.41795e-187	0.019421	0.040809	0.93977
cis_eQTL	BECN1	ENSG00000126581	Parental lifespan (continuous variable)	Inverse variance weighted	6	-0.0658743	0.0123273	9.10348e-08	-0.0900358	-0.0417128	0.936249	0.913898	0.959145	5	0.000297647	0.00622125	0.235656	3.00427	0.699327	TRUE	4.0226e-300	2.03287e-298	0.000136234	0.00589078	0.993973
cis_eQTL	ADD1	ENSG00000087274	Parental lifespan (continuous variable)	Inverse variance weighted	4	0.127841	0.0239827	9.79173e-08	0.0808349	0.174847	1.13637	1.08419	1.19106	6	0.000266792	0.0114063	0.530088	2.09499	0.552926	TRUE	2.21231e-65	2.58282e-63	0.0022842	0.265943	0.731773
cis_eQTL	HSD17B1P1	ENSG00000108785	Parental lifespan (continuous variable)	Inverse variance weighted	5	0.0583337	0.0109797	1.0791e-07	0.0368135	0.0798539	1.06007	1.0375	1.08313	7	0.000252016	0.0100746	0.197025	3.28928	0.510633	TRUE	4.34967e-240	2.36985e-238	0.00879002	0.478397	0.512813
cis_eQTL	SH3PXD2A	ENSG00000107957	Parental lifespan (continuous variable)	Inverse variance weighted	17	-0.0519321	0.0102649	4.20993e-07	-0.0720512	-0.031813	0.949393	0.930483	0.968688	8	0.000860299	-0.00340817	0.354245	15.2949	0.503152	TRUE	1.29266e-179	1.88693e-180	0.5724	0.0832099	0.34439
cis_eQTL	CNTD1	ENSG00000176563	Parental lifespan (continuous variable)	Wald ratio	1	-0.360151	0.0733625	9.14486e-07	-0.503942	-0.216361	0.697571	0.604144	0.805445	9	0.00166111	NA	NA	NA	NA	TRUE	0.00087784	0.0445429	0.00149721	0.0750927	0.877989
cis_eQTL	STAG3L1	ENSG00000205583	Parental lifespan (continuous variable)	Inverse variance weighted	10	0.0269665	0.00551808	1.02416e-06	0.0161511	0.037782	1.02733	1.01628	1.0385	10	0.0016743	0.00244153	0.624316	11.5443	0.240233	TRUE	0	0	0.208276	0.767157	0.0245674
cis_eQTL	LINC02520	ENSG00000204110	Parental lifespan (continuous variable)	Inverse variance weighted	16	-0.0209724	0.00436442	1.54508e-06	-0.0295267	-0.0124182	0.979246	0.970905	0.987659	11	0.00229627	-0.00132199	0.61446	10.9458	0.756428	TRUE	0	0	0.736761	0.184593	0.0786455
cis_eQTL	PMS2P3	ENSG00000127957	Parental lifespan (continuous variable)	Inverse variance weighted	13	0.0261019	0.00563704	3.64903e-06	0.0150533	0.0371505	1.02645	1.01517	1.03785	12	0.0049712	0.00225347	0.636197	16.3969	0.173724	TRUE	0	0	0.202794	0.748223	0.0489832
cis_eQTL	UBC	ENSG00000150991	Parental lifespan (continuous variable)	Wald ratio	1	0.399596	0.0880626	5.68895e-06	0.226993	0.572198	1.49122	1.25482	1.77216	13	0.00715407	NA	NA	NA	NA	TRUE	0.000546764	0.000131521	0.11014	0.0256301	0.863551
cis_eQTL	PSMA4	ENSG00000041357	Parental lifespan (continuous variable)	Inverse variance weighted	5	-0.191063	0.0426302	7.39873e-06	-0.274619	-0.107508	0.82608	0.759862	0.898069	14	0.0086396	0.0163291	0.0250793	18.8392	0.000845239	TRUE	2.29222e-120	2.05282e-101	6.71824e-21	0.0592249	0.940775
cis_eQTL	TATDN2	ENSG00000157014	Parental lifespan (continuous variable)	Inverse variance weighted	9	-0.0604249	0.0138205	1.23045e-05	-0.087513	-0.0333367	0.941365	0.916207	0.967213	15	0.0134103	-0.00543078	0.266452	7.27359	0.507423	TRUE	2.65477e-302	1.79939e-303	0.536386	0.0359283	0.427685
cis_eQTL	MED17	ENSG00000042429	Parental lifespan (continuous variable)	Inverse variance weighted	6	0.0832168	0.0190917	1.3078e-05	0.0457971	0.120637	1.08678	1.04686	1.12821	16	0.0133624	0.00340392	0.505154	4.71383	0.451793	TRUE	7.41265e-62	3.57103e-63	0.931655	0.0448588	0.0234866
cis_eQTL	FMNL3	ENSG00000161791	Parental lifespan (continuous variable)	Inverse variance weighted	3	-0.0773291	0.0180536	1.84142e-05	-0.112714	-0.041944	0.925585	0.893406	0.958923	17	0.0177079	-0.00506048	0.575997	1.11544	0.572514	TRUE	8.69627e-141	2.03334e-140	0.164679	0.384599	0.450722
cis_eQTL	PDAP1	ENSG00000106244	Parental lifespan (continuous variable)	Wald ratio	1	-0.307889	0.0729632	2.44541e-05	-0.450896	-0.164881	0.734997	0.637057	0.847995	18	0.0222098	NA	NA	NA	NA	TRUE	2.86308e-07	1.02322e-06	0.0467033	0.166123	0.787172
cis_eQTL	S100B	ENSG00000160307	Parental lifespan (continuous variable)	Inverse variance weighted	13	-0.0188518	0.00448835	2.6673e-05	-0.027649	-0.0100546	0.981325	0.97273	0.989996	19	0.02295	0.000535015	0.928701	8.46767	0.747599	TRUE	0	0	0.966111	0.0325253	0.00136384
cis_eQTL	RP1-153P14.5	ENSG00000227920	Parental lifespan (continuous variable)	Inverse variance weighted	18	-0.021244	0.00512332	3.37559e-05	-0.0312857	-0.0112023	0.97898	0.969199	0.98886	20	0.0275921	0.000273547	0.945794	22.2645	0.17476	TRUE	0	0	0.772086	0.20781	0.0201042
cis_eQTL	ZBTB47-AS1	ENSG00000230084	Parental lifespan (continuous variable)	Wald ratio	1	0.0564571	0.0136383	3.47897e-05	0.0297261	0.0831881	1.05808	1.03017	1.08675	21	0.0270829	NA	NA	NA	NA	TRUE	9.21677e-44	3.16562e-44	0.172812	0.0585861	0.768602
cis_eQTL	ABHD16B	ENSG00000183260	Parental lifespan (continuous variable)	Inverse variance weighted	3	0.158739	0.0385315	3.79328e-05	0.0832173	0.234261	1.17203	1.08678	1.26397	22	0.0281875	0.0102443	0.318705	3.34766	0.187527	TRUE	1.75001e-25	1.71021e-25	0.448288	0.437979	0.113733
cis_eQTL	NSG2	ENSG00000170091	Parental lifespan (continuous variable)	Wald ratio	1	0.267739	0.0652912	4.11928e-05	0.139768	0.39571	1.30701	1.15001	1.48544	23	0.0292791	NA	NA	NA	NA	TRUE	2.78815e-09	1.61651e-09	0.332877	0.19252	0.474603
cis_eQTL	PSMC3IP	ENSG00000131470	Parental lifespan (continuous variable)	Wald ratio	1	0.193309	0.0475945	4.87417e-05	0.100024	0.286594	1.21326	1.1052	1.33188	24	0.0332013	NA	NA	NA	NA	TRUE	6.70205e-20	3.65356e-18	0.0163104	0.889049	0.0946404
cis_eQTL	H2AC6	ENSG00000180573	Parental lifespan (continuous variable)	Inverse variance weighted	2	-0.148193	0.0365053	4.91771e-05	-0.219744	-0.076643	0.862264	0.802725	0.92622	25	0.0321579	0	NA	0.241547	0.623091	TRUE	5.8164e-17	3.70485e-15	0.0154385	0.98338	0.0011814
cis_eQTL	AC010492.2	ENSG00000235081	Parental lifespan (continuous variable)	Inverse variance weighted	6	-0.039375	0.00971303	5.03855e-05	-0.0584125	-0.0203374	0.96139	0.943261	0.979868	26	0.0316808	-0.00762933	0.190016	4.01256	0.547609	TRUE	2.84235e-46	1.28876e-47	0.884391	0.040024	0.0755854
cis_eQTL	LBHD1	ENSG00000162194	Parental lifespan (continuous variable)	Inverse variance weighted	3	0.0706215	0.0175031	5.46468e-05	0.0363155	0.104927	1.07317	1.03698	1.11063	27	0.0330876	0.0109939	0.393649	2.29021	0.31819	TRUE	1.93557e-51	1.19231e-52	0.736488	0.0451492	0.218363
cis_eQTL	RP11-480N24.4	ENSG00000220614	Parental lifespan (continuous variable)	Wald ratio	1	-0.121566	0.0304395	6.5054e-05	-0.181227	-0.0619044	0.885533	0.834246	0.939973	28	0.0379822	NA	NA	NA	NA	TRUE	0.000135663	0.000791017	0.0882508	0.514171	0.396651
cis_eQTL	MLH3	ENSG00000119684	Parental lifespan (continuous variable)	Inverse variance weighted	21	-0.0344793	0.00863381	6.50994e-05	-0.0514015	-0.017557	0.966108	0.949897	0.982596	29	0.0366981	0.00422611	0.286794	18.3702	0.563032	TRUE	0	0	0.549072	0.421442	0.0294866
cis_eQTL	RNF13	ENSG00000082996	Parental lifespan (continuous variable)	Inverse variance weighted	11	0.0507098	0.0127423	6.9021e-05	0.0257348	0.0756847	1.05202	1.02607	1.07862	30	0.0376118	0.00819117	0.0589307	12.1893	0.272587	TRUE	0	0	0.548581	0.44441	0.00700983
cis_eQTL	CDAN1	ENSG00000140326	Parental lifespan (continuous variable)	Inverse variance weighted	2	-0.142991	0.0359406	6.93437e-05	-0.213434	-0.0725471	0.866762	0.807805	0.930022	31	0.0365687	0	NA	0.126308	0.722291	TRUE	4.62458e-27	4.54248e-27	0.314761	0.308798	0.376441
cis_eQTL	DCAF4	ENSG00000119599	Parental lifespan (continuous variable)	Inverse variance weighted	21	-0.0274816	0.0069941	8.52105e-05	-0.04119	-0.0137732	0.972893	0.959647	0.986321	32	0.0435319	-0.0012134	0.712773	24.9309	0.204086	TRUE	0	0	0.953244	0.0407404	0.00601538
cis_eQTL	SGCB	ENSG00000163069	Parental lifespan (continuous variable)	Inverse variance weighted	3	0.0744824	0.0190448	9.19486e-05	0.0371547	0.11181	1.07733	1.03785	1.1183	33	0.0455508	-0.0050988	0.677396	0.681967	0.711071	TRUE	1.8655e-101	8.27525e-102	0.362706	0.160417	0.476876
cis_eQTL	SRFBP1	ENSG00000151304	Parental lifespan (continuous variable)	Wald ratio	1	0.259568	0.0665091	9.51051e-05	0.129211	0.389926	1.29637	1.13793	1.47687	34	0.0457288	NA	NA	NA	NA	TRUE	3.83262e-08	3.88019e-08	0.112998	0.113627	0.773375
cis_eQTL	SWAP70	ENSG00000133789	Parental lifespan (continuous variable)	Inverse variance weighted	8	0.0485555	0.012455	9.6796e-05	0.0241438	0.0729672	1.04975	1.02444	1.0757	35	0.045212	0.00242885	0.485649	6.71751	0.458874	TRUE	1.09493e-257	6.88823e-259	0.699587	0.0437547	0.256659
cis_eQTL	B4GAT1	ENSG00000174684	Parental lifespan (continuous variable)	Inverse variance weighted	3	0.0899369	0.0231092	9.94955e-05	0.0446428	0.135231	1.09411	1.04565	1.1448	36	0.045182	-0.00293976	0.945909	0.73316	0.693101	TRUE	2.34089e-44	6.90604e-46	0.889598	0.0261604	0.0842417
cis_eQTL	BLK	ENSG00000136573	Parental lifespan (continuous variable)	Inverse variance weighted	28	0.0368517	0.00947978	0.000101325	0.0182713	0.055432	1.03754	1.01844	1.057	37	0.044769	0.00282707	0.350598	24.1471	0.622144	TRUE	0	0	0.849839	0.0657966	0.0843646
cis_eQTL	DDX19B	ENSG00000157349	Parental lifespan (continuous variable)	Wald ratio	1	0.36375	0.0939634	0.000108306	0.179582	0.547918	1.43871	1.19672	1.72965	38	0.0465943	NA	NA	NA	NA	TRUE	8.42378e-15	6.05883e-15	0.420694	0.302309	0.276997
cis_eQTL	RP1-153P14.3	ENSG00000229559	Parental lifespan (continuous variable)	Inverse variance weighted	12	-0.0182593	0.00471954	0.000109341	-0.0275096	-0.00900898	0.981906	0.972865	0.991031	39	0.0458337	0.00317861	0.398428	5.17824	0.922228	TRUE	0	0	0.729213	0.193005	0.0777821
cis_eQTL	AP3B1	ENSG00000132842	Parental lifespan (continuous variable)	Inverse variance weighted	15	0.0370678	0.00958759	0.000110531	0.0182762	0.0558595	1.03776	1.01844	1.05745	40	0.045174	-0.00222387	0.630406	8.08094	0.885067	TRUE	0	0	0.965212	0.0265842	0.00820377
cis_eQTL	UBA7	ENSG00000182179	Parental lifespan (continuous variable)	Inverse variance weighted	17	0.0255259	0.00660261	0.000110623	0.0125848	0.038467	1.02585	1.01266	1.03922	41	0.044109	0.0136057	0.160879	13.0455	0.669428	TRUE	0	0	0.580879	0.0691828	0.349938
cis_eQTL	MARCHF8	ENSG00000165406	Parental lifespan (continuous variable)	Inverse variance weighted	2	-0.0980472	0.0253687	0.000111138	-0.14777	-0.0483246	0.906606	0.86263	0.952824	42	0.0432591	0	NA	0.632686	0.426372	TRUE	9.70005e-43	2.43671e-43	0.761737	0.191306	0.0469575
cis_eQTL	GPX4	ENSG00000167468	Parental lifespan (continuous variable)	Inverse variance weighted	11	-0.0288389	0.00750693	0.000122219	-0.0435525	-0.0141253	0.971573	0.957382	0.985974	43	0.0464661	0.000467285	0.900644	9.33985	0.500183	TRUE	0	0	0.937874	0.0543788	0.00774695
cis_eQTL	FBXL3	ENSG00000005812	Parental lifespan (continuous variable)	Inverse variance weighted	2	-0.247199	0.0645231	0.00012753	-0.373665	-0.120734	0.780985	0.688208	0.886269	44	0.0473832	0	NA	0.0845271	0.771254	TRUE	4.96111e-05	8.0729e-06	0.394165	0.0635978	0.54218
cis_eQTL	RP11-253D19.1	ENSG00000228800	Parental lifespan (continuous variable)	Inverse variance weighted	3	0.0370779	0.00968315	0.000128606	0.0180989	0.0560569	1.03777	1.01826	1.05766	45	0.0467213	-0.00789892	0.853443	0.0750814	0.963155	TRUE	3.08338e-48	1.42903e-49	0.723905	0.0333074	0.242788
cis_eQTL	SS18L2	ENSG00000008324	Parental lifespan (continuous variable)	Wald ratio	1	0.232427	0.0609024	0.00013542	0.113058	0.351796	1.26166	1.1197	1.42162	46	0.0481272	NA	NA	NA	NA	TRUE	1.64449e-09	5.63027e-10	0.36125	0.123166	0.515584
cis/trans_eQTL	TOMM40P2	ENSG00000215270	Parental lifespan (continuous variable)	Wald ratio	1	0.699355	0.0512546	2.17049e-42	0.598896	0.799814	2.01245	1.82011	2.22513	1	3.41158e-38	NA	NA	NA	NA	TRUE	0.976981	0.0180095	0.00290686	5.1534e-05	0.00205066
cis/trans_eQTL	HYKK	ENSG00000188266	Parental lifespan (continuous variable)	Wald ratio	1	0.562328	0.054535	6.26252e-25	0.45544	0.669217	1.75475	1.57687	1.95271	2	4.92172e-21	NA	NA	NA	NA	TRUE	1.36198e-24	1.21987e-05	1.65965e-21	0.0138787	0.986109
cis/trans_eQTL	BLNK	ENSG00000095585	Parental lifespan (continuous variable)	Wald ratio	1	0.37811	0.0527111	7.32415e-13	0.274796	0.481423	1.45952	1.31626	1.61838	3	3.83737e-09	NA	NA	NA	NA	TRUE	0.0398665	0.00695041	0.810206	0.141251	0.0017263
cis/trans_eQTL	DYNC2I2	ENSG00000119333	Parental lifespan (continuous variable)	Wald ratio	1	0.427535	0.0596013	7.32415e-13	0.310716	0.544353	1.53347	1.3644	1.72349	4	2.87803e-09	NA	NA	NA	NA	TRUE	0.872797	0.0243025	0.0986242	0.0027446	0.00153189
cis/trans_eQTL	FAM30A	ENSG00000226777	Parental lifespan (continuous variable)	Wald ratio	1	0.362111	0.0504808	7.32415e-13	0.263169	0.461054	1.43636	1.30105	1.58574	5	2.30242e-09	NA	NA	NA	NA	TRUE	0.699553	0.0319413	0.244789	0.0111644	0.0125522
cis/trans_eQTL	PSME2	ENSG00000100911	Parental lifespan (continuous variable)	Wald ratio	1	-0.318246	0.0451173	1.7416e-12	-0.406676	-0.229816	0.727423	0.66586	0.794679	6	4.56242e-09	NA	NA	NA	NA	TRUE	0.733511	0.0705781	0.175447	0.0168778	0.00358655
cis/trans_eQTL	FAM53B	ENSG00000189319	Parental lifespan (continuous variable)	Wald ratio	1	0.388828	0.0551236	1.7416e-12	0.280786	0.49687	1.47525	1.32417	1.64357	7	3.91064e-09	NA	NA	NA	NA	TRUE	3.24053e-38	2.6562e-39	0.921838	0.0755587	0.00260372
cis/trans_eQTL	ATP2B1	ENSG00000070961	Parental lifespan (continuous variable)	Wald ratio	1	0.228138	0.0323428	1.7416e-12	0.164746	0.29153	1.25626	1.17909	1.33847	8	3.42181e-09	NA	NA	NA	NA	TRUE	0.0298098	0.00130542	0.909545	0.0398109	0.0195289
cis/trans_eQTL	RP11-196G18.3	ENSG00000233030	Parental lifespan (continuous variable)	Wald ratio	1	-0.275132	0.0390051	1.7416e-12	-0.351582	-0.198682	0.759472	0.703574	0.819811	9	3.04161e-09	NA	NA	NA	NA	TRUE	7.54224e-26	5.62678e-28	0.990239	0.00738516	0.00237598
cis/trans_eQTL	LINC02555	ENSG00000260943	Parental lifespan (continuous variable)	Wald ratio	1	-0.342991	0.0486254	1.7416e-12	-0.438297	-0.247685	0.709644	0.645134	0.780605	10	2.73745e-09	NA	NA	NA	NA	TRUE	NA	NA	NA	NA	NA
cis/trans_eQTL	FLT3LG	ENSG00000090554	Parental lifespan (continuous variable)	Wald ratio	1	-0.292687	0.0426792	6.99024e-12	-0.376339	-0.209036	0.746255	0.68637	0.811366	11	9.98842e-09	NA	NA	NA	NA	TRUE	0.119693	0.00448398	0.841627	0.0315266	0.00266895
cis/trans_eQTL	LUCAT1	ENSG00000248323	Parental lifespan (continuous variable)	Wald ratio	1	0.377007	0.0582288	9.50778e-11	0.262878	0.491135	1.45791	1.30067	1.63417	12	1.24536e-07	NA	NA	NA	NA	TRUE	0.533205	0.0107744	0.444505	0.00897955	0.00253595
cis/trans_eQTL	IREB2	ENSG00000136381	Parental lifespan (continuous variable)	Inverse variance weighted	10	0.0697442	0.0116702	2.28283e-09	0.0468707	0.0926178	1.07223	1.04799	1.09704	13	2.76011e-06	0.00207902	0.78713	27.8111	0.00102572	TRUE	0	0	1.11753e-19	1	4.18322e-12
cis/trans_eQTL	PSMA4	ENSG00000041357	Parental lifespan (continuous variable)	Inverse variance weighted	5	-0.129316	0.0220504	4.50274e-09	-0.172535	-0.0860976	0.878696	0.841529	0.917505	14	5.05529e-06	0.0105922	0.233661	12.9243	0.0116514	TRUE	2.29222e-120	2.05282e-101	6.71824e-21	0.0592249	0.940775
cis/trans_eQTL	TRAV12-1	ENSG00000211785	Parental lifespan (continuous variable)	Inverse variance weighted	5	-0.098756	0.018072	4.63994e-08	-0.134177	-0.0633349	0.905964	0.874435	0.938629	15	4.86204e-05	-0.004129	0.782339	2.4208	0.658872	TRUE	1.48391e-21	1.5213e-22	0.829166	0.0849198	0.0859141
cis/trans_eQTL	ALAS2	ENSG00000158578	Parental lifespan (continuous variable)	Inverse variance weighted	7	0.105303	0.01973	9.43927e-08	0.066632	0.143973	1.11105	1.0689	1.15485	16	9.2729e-05	-0.00720926	0.446014	9.60308	0.142393	TRUE	NA	NA	NA	NA	NA
cis/trans_eQTL	NTN5	ENSG00000142233	Parental lifespan (continuous variable)	Inverse variance weighted	4	-0.0564482	0.0108174	1.80586e-07	-0.0776503	-0.0352461	0.945115	0.925288	0.965368	17	0.000166968	-0.00684932	0.35359	2.49031	0.477046	TRUE	2.05518e-187	4.41795e-187	0.019421	0.040809	0.93977
cis/trans_eQTL	SRF	ENSG00000112658	Parental lifespan (continuous variable)	Wald ratio	1	0.267764	0.0518306	2.38977e-07	0.166176	0.369352	1.30704	1.18078	1.4468	18	0.00020868	NA	NA	NA	NA	TRUE	1.53799e-07	8.98068e-07	0.00160056	0.00835603	0.990042
cis/trans_eQTL	FRMPD3	ENSG00000147234	Parental lifespan (continuous variable)	Wald ratio	1	0.293331	0.0569306	2.57131e-07	0.181747	0.404915	1.34089	1.19931	1.49917	19	0.000212715	NA	NA	NA	NA	TRUE	NA	NA	NA	NA	NA
cis/trans_eQTL	DCLRE1B	ENSG00000118655	Parental lifespan (continuous variable)	Wald ratio	1	0.0838308	0.0169943	8.10217e-07	0.050522	0.11714	1.08744	1.05182	1.12428	20	0.00063675	NA	NA	NA	NA	TRUE	2.33094e-179	1.10493e-177	0.0206592	0.979304	3.70779e-05
cis/trans_eQTL	HSD17B1P1	ENSG00000108785	Parental lifespan (continuous variable)	Inverse variance weighted	3	0.0730298	0.0149879	1.10145e-06	0.0436535	0.102406	1.07576	1.04462	1.10783	21	0.00082441	0.0114146	0.374585	2.25557	0.32375	TRUE	4.34967e-240	2.36985e-238	0.00879002	0.478397	0.512813
cis/trans_eQTL	CCDC167	ENSG00000198937	Parental lifespan (continuous variable)	Inverse variance weighted	18	0.0255026	0.00544055	2.76557e-06	0.0148391	0.0361661	1.02583	1.01495	1.03683	22	0.00197588	0.00375698	0.315903	15.7921	0.538621	TRUE	0	0	0.74011	0.17678	0.0831095
cis/trans_eQTL	MAGI3	ENSG00000081026	Parental lifespan (continuous variable)	Wald ratio	1	0.254247	0.0543392	2.88424e-06	0.147743	0.360752	1.28949	1.15921	1.43441	23	0.00197107	NA	NA	NA	NA	TRUE	1.95034e-06	9.26982e-05	0.010124	0.48068	0.509101
cis/trans_eQTL	KANSL1	ENSG00000120071	Parental lifespan (continuous variable)	Inverse variance weighted	5	0.0783136	0.0167721	3.02243e-06	0.0454404	0.111187	1.08146	1.04649	1.1176	24	0.00197944	-0.0126882	0.375129	4.51489	0.340785	TRUE	2.61958e-37	4.81472e-38	0.387557	0.0706902	0.541753
cis/trans_eQTL	FES	ENSG00000182511	Parental lifespan (continuous variable)	Inverse variance weighted	12	0.0265072	0.00579041	4.69958e-06	0.015158	0.0378564	1.02686	1.01527	1.03858	25	0.00295472	-0.00199139	0.584276	13.1607	0.282954	TRUE	0	0	0.00011983	0.80656	0.193321
cis/trans_eQTL	ABHD16B	ENSG00000183260	Parental lifespan (continuous variable)	Inverse variance weighted	2	0.111523	0.0249463	7.80349e-06	0.0626278	0.160417	1.11798	1.06463	1.174	26	0.00471751	0	0	0.0651582	0.798521	TRUE	1.75001e-25	1.71021e-25	0.448288	0.437979	0.113733
cis/trans_eQTL	S100B	ENSG00000160307	Parental lifespan (continuous variable)	Inverse variance weighted	14	-0.0213149	0.0048091	9.32762e-06	-0.0307407	-0.0118891	0.978911	0.969727	0.988181	27	0.00543006	-0.000980098	0.80218	10.4731	0.654861	TRUE	0	0	0.966111	0.0325253	0.00136384
cis/trans_eQTL	ARPC1A	ENSG00000241685	Parental lifespan (continuous variable)	Wald ratio	1	-0.249069	0.0563871	1.00019e-05	-0.359588	-0.138551	0.779526	0.697964	0.870619	28	0.00561461	NA	NA	NA	NA	TRUE	3.36482e-06	1.20067e-05	0.0259502	0.091716	0.882319
cis/trans_eQTL	RERE	ENSG00000142599	Parental lifespan (continuous variable)	Inverse variance weighted	16	-0.0286749	0.006536	1.14805e-05	-0.0414855	-0.0158644	0.971732	0.959363	0.984261	29	0.00622243	0.00339954	0.237051	10.5061	0.786753	TRUE	0	0	0.809375	0.0346288	0.155996
cis/trans_eQTL	LBHD1	ENSG00000162194	Parental lifespan (continuous variable)	Inverse variance weighted	3	0.077897	0.0178031	1.21173e-05	0.0430029	0.112791	1.08101	1.04394	1.1194	30	0.00634864	0.0105547	0.437371	1.78745	0.40913	TRUE	1.93557e-51	1.19231e-52	0.736488	0.0451492	0.218363
cis/trans_eQTL	BECN1	ENSG00000126581	Parental lifespan (continuous variable)	Inverse variance weighted	5	-0.0433036	0.0099304	1.29641e-05	-0.0627672	-0.02384	0.957621	0.939162	0.976442	31	0.00657322	0.00694086	0.30554	5.42808	0.246124	TRUE	4.0226e-300	2.03287e-298	0.000136234	0.00589078	0.993973
cis/trans_eQTL	EXOC3L2	ENSG00000130201	Parental lifespan (continuous variable)	Wald ratio	1	-0.174146	0.0401551	1.44561e-05	-0.25285	-0.0954414	0.840175	0.776585	0.908972	32	0.00710065	NA	NA	NA	NA	TRUE	5.23395e-86	1.07496e-10	4.86899e-76	1	8.65438e-13
cis/trans_eQTL	MAPK8IP1P2	ENSG00000263503	Parental lifespan (continuous variable)	Inverse variance weighted	12	0.019296	0.00449351	1.75339e-05	0.0104887	0.0281032	1.01948	1.01054	1.0285	33	0.00835143	0.00135894	0.619585	6.04903	0.870073	TRUE	0	0	0.789984	0.162054	0.0479629
cis/trans_eQTL	NRG1	ENSG00000157168	Parental lifespan (continuous variable)	Inverse variance weighted	35	0.0190845	0.0044505	1.80153e-05	0.0103615	0.0278075	1.01927	1.01042	1.0282	34	0.00832836	0.00202164	0.424121	53.0787	0.019637	TRUE	0	0	0.127741	0.0339712	0.838288
cis/trans_eQTL	ADD1	ENSG00000087274	Parental lifespan (continuous variable)	Inverse variance weighted	2	0.086993	0.0204705	2.14077e-05	0.0468709	0.127115	1.09089	1.04799	1.13555	35	0.00961391	0	0	1.34494	0.246166	TRUE	2.21231e-65	2.58282e-63	0.0022842	0.265943	0.731773
cis/trans_eQTL	PDAP1	ENSG00000106244	Parental lifespan (continuous variable)	Wald ratio	1	-0.212866	0.0504449	2.44541e-05	-0.311738	-0.113994	0.808264	0.732173	0.892263	36	0.0106769	NA	NA	NA	NA	TRUE	2.86308e-07	1.02322e-06	0.0467033	0.166123	0.787172
cis/trans_eQTL	ZNRF3	ENSG00000183579	Parental lifespan (continuous variable)	Wald ratio	1	0.194073	0.0460152	2.46944e-05	0.103883	0.284262	1.21418	1.10947	1.32878	37	0.0104905	NA	NA	NA	NA	TRUE	1.61952e-08	3.47874e-09	0.139493	0.0291318	0.831375
cis/trans_eQTL	PSRC1	ENSG00000134222	Parental lifespan (continuous variable)	Inverse variance weighted	10	0.0318873	0.0075611	2.47261e-05	0.0170676	0.0467071	1.0324	1.01721	1.04782	38	0.0102275	0.00121783	0.778887	12.8686	0.168642	TRUE	0	0	0.00616826	0.00617569	0.987656
cis/trans_eQTL	FOXP3	ENSG00000049768	Parental lifespan (continuous variable)	Wald ratio	1	-0.2517	0.0603093	2.99981e-05	-0.369906	-0.133494	0.777478	0.690799	0.875033	39	0.01209	NA	NA	NA	NA	TRUE	NA	NA	NA	NA	NA
cis/trans_eQTL	CCHCR1	ENSG00000204536	Parental lifespan (continuous variable)	Inverse variance weighted	7	-0.03961	0.00949523	3.02507e-05	-0.0582207	-0.0209994	0.961164	0.943442	0.97922	40	0.011887	-0.000976	0.87021	5.88157	0.436587	TRUE	3.44949e-178	2.68486e-177	0.113095	0.88025	0.0066548
cis/trans_eQTL	LRRC37A4P	ENSG00000214425	Parental lifespan (continuous variable)	Inverse variance weighted	13	-0.0177343	0.00425927	3.13134e-05	-0.0260825	-0.00938615	0.982422	0.974255	0.990658	41	0.0120045	-0.00117697	0.634368	7.12534	0.849221	TRUE	0	0	0.771879	0.155707	0.0724141
cis/trans_eQTL	KCTD3	ENSG00000136636	Parental lifespan (continuous variable)	Wald ratio	1	0.188245	0.0454457	3.4398e-05	0.0991718	0.277319	1.20713	1.10426	1.31959	42	0.012873	NA	NA	NA	NA	TRUE	0.0267441	0.000725103	0.945509	0.0256339	0.00138774
cis/trans_eQTL	FMNL3	ENSG00000161791	Parental lifespan (continuous variable)	Inverse variance weighted	2	-0.0513716	0.012456	3.71946e-05	-0.0757853	-0.0269579	0.949926	0.927015	0.973402	43	0.0135959	0	0	0.928408	0.335277	TRUE	8.69627e-141	2.03334e-140	0.164679	0.384599	0.450722
cis/trans_eQTL	NPIPB6	ENSG00000198156	Parental lifespan (continuous variable)	Inverse variance weighted	2	-0.105425	0.0255784	3.76165e-05	-0.155559	-0.0552916	0.899942	0.855937	0.946209	44	0.0134376	0	0	0.551908	0.457539	TRUE	2.81425e-14	1.99338e-15	0.904316	0.0640226	0.0316614
cis/trans_eQTL	NSG2	ENSG00000170091	Parental lifespan (continuous variable)	Wald ratio	1	0.184013	0.0448737	4.11928e-05	0.0960606	0.271966	1.20203	1.10083	1.31254	45	0.0143882	NA	NA	NA	NA	TRUE	2.78815e-09	1.61651e-09	0.332877	0.19252	0.474603
cis/trans_eQTL	PSMC3IP	ENSG00000131470	Parental lifespan (continuous variable)	Wald ratio	1	-0.131083	0.0322738	4.87417e-05	-0.194339	-0.0678259	0.877145	0.823379	0.934423	46	0.0166548	NA	NA	NA	NA	TRUE	6.70205e-20	3.65356e-18	0.0163104	0.889049	0.0946404
cis/trans_eQTL	CLN8	ENSG00000182372	Parental lifespan (continuous variable)	Inverse variance weighted	6	-0.0387187	0.00958004	5.30886e-05	-0.0574956	-0.0199418	0.962021	0.944126	0.980256	47	0.0177542	0.00188778	0.63601	0.797879	0.977168	TRUE	9.39154e-191	1.77752e-191	0.293952	0.0549847	0.651063
cis/trans_eQTL	UBA7	ENSG00000182179	Parental lifespan (continuous variable)	Inverse variance weighted	14	0.0199524	0.00495076	5.57355e-05	0.0102489	0.0296559	1.02015	1.0103	1.0301	48	0.0182511	0.00748777	0.437975	8.03611	0.84124	TRUE	0	0	0.580879	0.0691828	0.349938
cis/trans_eQTL	RP1-153P14.5	ENSG00000227920	Parental lifespan (continuous variable)	Inverse variance weighted	9	-0.0266195	0.00660991	5.64428e-05	-0.0395749	-0.0136641	0.973732	0.961198	0.986429	49	0.0181055	0.00273609	0.415524	3.11897	0.926671	TRUE	0	0	0.772086	0.20781	0.0201042
cis/trans_eQTL	MAP1A	ENSG00000166963	Parental lifespan (continuous variable)	Inverse variance weighted	5	0.0478794	0.0119064	5.78768e-05	0.0245428	0.071216	1.04904	1.02485	1.07381	50	0.0181941	0.000162548	0.976134	3.30548	0.508065	TRUE	1.85472e-65	1.7441e-66	0.422043	0.0391483	0.538809
cis/trans_eQTL	LCMT1	ENSG00000205629	Parental lifespan (continuous variable)	Inverse variance weighted	3	-0.0658036	0.0163664	5.80378e-05	-0.0978817	-0.0337254	0.936315	0.906756	0.966837	51	0.017887	-0.00826234	0.481264	1.65562	0.437005	TRUE	7.47537e-56	1.42491e-56	0.748083	0.142486	0.109431
cis/trans_eQTL	SAAL1	ENSG00000166788	Parental lifespan (continuous variable)	Inverse variance weighted	3	0.0387263	0.00964076	5.89613e-05	0.0198304	0.0576222	1.03949	1.02003	1.05931	52	0.0178222	0.00598878	0.443232	1.48162	0.476727	TRUE	6.89541e-241	1.17602e-241	0.469252	0.0795803	0.451167
cis/trans_eQTL	RP11-480N24.4	ENSG00000220614	Parental lifespan (continuous variable)	Wald ratio	1	-0.232663	0.0582577	6.5054e-05	-0.346848	-0.118478	0.792421	0.706913	0.888271	53	0.0192928	NA	NA	NA	NA	TRUE	0.000135663	0.000791017	0.0882508	0.514171	0.396651
cis/trans_eQTL	PDK1	ENSG00000152256	Parental lifespan (continuous variable)	Inverse variance weighted	6	-0.0339853	0.00851266	6.54279e-05	-0.0506702	-0.0173005	0.966586	0.950592	0.982848	54	0.0190444	-0.00348989	0.624418	1.60136	0.901085	TRUE	1.16626e-205	5.74023e-207	0.893254	0.0439022	0.0628438
cis/trans_eQTL	ACYP2	ENSG00000170634	Parental lifespan (continuous variable)	Inverse variance weighted	15	0.0257929	0.00646354	6.59276e-05	0.0131244	0.0384615	1.02613	1.01321	1.03921	55	0.0188409	0.00115421	0.814747	10.4454	0.728946	TRUE	0	0	0.91309	0.0674819	0.0194284
cis/trans_eQTL	MARS2	ENSG00000247626	Parental lifespan (continuous variable)	Inverse variance weighted	3	-0.0489027	0.0122552	6.59702e-05	-0.0729228	-0.0248825	0.952274	0.929673	0.975424	56	0.0185164	-0.00476304	0.63429	0.735584	0.692261	TRUE	1.42278e-139	1.60166e-139	0.359906	0.40492	0.235174
cis/trans_eQTL	CDAN1	ENSG00000140326	Parental lifespan (continuous variable)	Inverse variance weighted	2	-0.0956575	0.0240453	6.94312e-05	-0.142786	-0.0485288	0.908775	0.866939	0.95263	57	0.019146	0	0	0.128695	0.719789	TRUE	4.62458e-27	4.54248e-27	0.314761	0.308798	0.376441
cis/trans_eQTL	MTCP1	ENSG00000214827	Parental lifespan (continuous variable)	Wald ratio	1	0.235317	0.0592826	7.20491e-05	0.119123	0.351511	1.26531	1.12651	1.42121	58	0.0195253	NA	NA	NA	NA	TRUE	NA	NA	NA	NA	NA
cis/trans_eQTL	PMS2P3	ENSG00000127957	Parental lifespan (continuous variable)	Inverse variance weighted	6	0.0272311	0.00687906	7.5407e-05	0.0137481	0.040714	1.02761	1.01384	1.04155	59	0.0200889	0.00253666	0.472663	3.3201	0.650766	TRUE	0	0	0.202794	0.748223	0.0489832
cis/trans_eQTL	C4B	ENSG00000224389	Parental lifespan (continuous variable)	Inverse variance weighted	6	-0.025191	0.00639635	8.20471e-05	-0.0377278	-0.0126542	0.975124	0.962975	0.987426	60	0.0214936	-0.00332154	0.350122	2.43014	0.786977	TRUE	0	0	0.561147	0.36104	0.0778129
cis/trans_eQTL	ZFP36L2	ENSG00000152518	Parental lifespan (continuous variable)	Wald ratio	1	0.144707	0.0367587	8.26203e-05	0.0726597	0.216754	1.1557	1.07536	1.24204	61	0.0212889	NA	NA	NA	NA	TRUE	1.12584e-13	2.0392e-14	0.320304	0.0573934	0.622302
cis/trans_eQTL	SGCB	ENSG00000163069	Parental lifespan (continuous variable)	Inverse variance weighted	3	0.0515761	0.0131233	8.49071e-05	0.0258544	0.0772979	1.05293	1.02619	1.08036	62	0.0215253	-0.00709045	0.599558	0.531431	0.766657	TRUE	1.8655e-101	8.27525e-102	0.362706	0.160417	0.476876
cis/trans_eQTL	ZFAND3	ENSG00000156639	Parental lifespan (continuous variable)	Inverse variance weighted	3	-0.0429457	0.0109792	9.17016e-05	-0.0644649	-0.0214265	0.957963	0.937569	0.978801	63	0.0228788	0.00847674	0.554121	1.30035	0.521954	TRUE	1.22176e-147	4.39103e-148	0.220665	0.0786066	0.700728
cis/trans_eQTL	SRFBP1	ENSG00000151304	Parental lifespan (continuous variable)	Wald ratio	1	0.179341	0.0459524	9.51051e-05	0.0892742	0.269408	1.19643	1.09338	1.30919	64	0.0233572	NA	NA	NA	NA	TRUE	3.83262e-08	3.88019e-08	0.112998	0.113627	0.773375
cis/trans_eQTL	RP11-259G18.3	ENSG00000262539	Parental lifespan (continuous variable)	Inverse variance weighted	4	0.0259218	0.00666343	0.000100179	0.0128615	0.0389821	1.02626	1.01294	1.03975	65	0.0242248	-0.00207207	0.62125	1.39817	0.705964	TRUE	0	0	0.610001	0.0867972	0.303201
cis/trans_eQTL	SAMM50	ENSG00000100347	Parental lifespan (continuous variable)	Inverse variance weighted	12	-0.0228921	0.00590479	0.000105809	-0.0344655	-0.0113187	0.977368	0.966122	0.988745	66	0.0251985	0.0033155	0.28306	6.14979	0.863185	TRUE	0	0	0.955248	0.0277385	0.0170131
cis/trans_eQTL	WARS1	ENSG00000140105	Parental lifespan (continuous variable)	Inverse variance weighted	20	0.0214928	0.0055555	0.0001094	0.010604	0.0323816	1.02173	1.01066	1.03291	67	0.0256649	0.00363629	0.14206	22.8677	0.243218	TRUE	0	0	0.93958	0.0522426	0.00817721
cis/trans_eQTL	GRK4	ENSG00000125388	Parental lifespan (continuous variable)	Inverse variance weighted	6	-0.0402977	0.0104476	0.000114726	-0.0607749	-0.0198204	0.960503	0.941035	0.980375	68	0.0265185	-0.0091048	0.735554	8.96691	0.110391	TRUE	0	0	0.00556769	0.649078	0.345354
cis/trans_eQTL	FAM167A	ENSG00000154319	Parental lifespan (continuous variable)	Inverse variance weighted	30	-0.0202875	0.00526663	0.000117116	-0.0306101	-0.00996492	0.979917	0.969854	0.990085	69	0.0266786	-0.00141784	0.712992	19.9885	0.893284	TRUE	0	0	0.842736	0.0738191	0.0834445
cis/trans_eQTL	GRK6	ENSG00000198055	Parental lifespan (continuous variable)	Wald ratio	1	0.174339	0.0452596	0.000117168	0.0856302	0.263048	1.19046	1.0894	1.30089	70	0.0263092	NA	NA	NA	NA	TRUE	4.42683e-08	3.54555e-09	0.328642	0.0256761	0.645682
cis/trans_eQTL	HNRNPK	ENSG00000165119	Parental lifespan (continuous variable)	Wald ratio	1	0.22983	0.0597488	0.000119769	0.112722	0.346937	1.25839	1.11932	1.41473	71	0.0265145	NA	NA	NA	NA	TRUE	0.0157323	0.00189997	0.327205	0.0388998	0.616263
cis/trans_eQTL	RP11-286H14.4	ENSG00000230626	Parental lifespan (continuous variable)	Wald ratio	1	0.162396	0.0425114	0.000133425	0.0790733	0.245718	1.17633	1.08228	1.27854	72	0.0291274	NA	NA	NA	NA	TRUE	0.884918	0.0419714	0.0687873	0.0032615	0.00106136
cis/trans_eQTL	SS18L2	ENSG00000008324	Parental lifespan (continuous variable)	Wald ratio	1	0.156412	0.0409844	0.00013542	0.0760829	0.236742	1.16931	1.07905	1.26711	73	0.029158	NA	NA	NA	NA	TRUE	1.64449e-09	5.63027e-10	0.36125	0.123166	0.515584
cis/trans_eQTL	IER3	ENSG00000137331	Parental lifespan (continuous variable)	Inverse variance weighted	13	-0.0285187	0.00750915	0.000145951	-0.0432366	-0.0138008	0.971884	0.957685	0.986294	74	0.0310008	0.00383209	0.234584	11.9936	0.446192	TRUE	1.44129e-223	4.99033e-223	0.218988	0.758201	0.0228108
cis/trans_eQTL	EZH1	ENSG00000108799	Parental lifespan (continuous variable)	Wald ratio	1	-0.164214	0.043272	0.000147696	-0.249027	-0.0794004	0.848561	0.779559	0.92367	75	0.0309531	NA	NA	NA	NA	TRUE	2.63012e-10	1.38092e-08	0.0178619	0.937778	0.0443604
cis/trans_eQTL	DAGLB	ENSG00000164535	Parental lifespan (continuous variable)	Inverse variance weighted	17	0.0231066	0.00610513	0.000153837	0.0111406	0.0350727	1.02338	1.0112	1.03569	76	0.031816	0.00388542	0.221599	14.8154	0.538195	TRUE	0	0	0.462739	0.204589	0.332673
cis/trans_eQTL	SDCBP2-AS1	ENSG00000234684	Parental lifespan (continuous variable)	Inverse variance weighted	4	0.0555096	0.0146748	0.000155165	0.026747	0.0842722	1.05708	1.02711	1.08792	77	0.0316739	-0.00867431	0.874888	2.46499	0.481652	TRUE	3.98567e-58	1.15346e-59	0.912455	0.0263454	0.0611998
cis/trans_eQTL	RP1-153P14.3	ENSG00000229559	Parental lifespan (continuous variable)	Inverse variance weighted	7	-0.0276755	0.0073258	0.000158208	-0.0420341	-0.013317	0.972704	0.958837	0.986771	78	0.031881	-0.00190295	0.631368	2.87413	0.824471	TRUE	0	0	0.729213	0.193005	0.0777821
cis/trans_eQTL	KANSL1-AS1	ENSG00000214401	Parental lifespan (continuous variable)	Inverse variance weighted	13	0.0196012	0.00518938	0.000158614	0.00943004	0.0297724	1.01979	1.00947	1.03022	79	0.0315582	0.00308075	0.438268	17.4952	0.131901	TRUE	0	0	0.835527	0.130162	0.034311
cis/trans_eQTL	PRC1	ENSG00000198901	Parental lifespan (continuous variable)	Inverse variance weighted	2	-0.053342	0.0141276	0.000159543	-0.0810321	-0.0256519	0.948056	0.922164	0.974674	80	0.0313462	0	0	0.578412	0.446935	TRUE	3.84731e-66	2.57862e-62	0.000149148	0.999651	0.000199721
cis/trans_eQTL	NSFP1	ENSG00000260075	Parental lifespan (continuous variable)	Inverse variance weighted	7	-0.0299314	0.00794232	0.000164168	-0.0454983	-0.0143645	0.970512	0.955521	0.985738	81	0.0318566	-0.00601258	0.159924	6.03254	0.419555	TRUE	0	0	0.550134	0.0809438	0.368922
cis/trans_eQTL	RP11-253D19.1	ENSG00000228800	Parental lifespan (continuous variable)	Inverse variance weighted	2	0.0678109	0.0180913	0.000178071	0.0323519	0.10327	1.07016	1.03288	1.10879	82	0.0341332	0	0	0.0475522	0.827379	TRUE	3.08338e-48	1.42903e-49	0.723905	0.0333074	0.242788
cis/trans_eQTL	GART	ENSG00000159131	Parental lifespan (continuous variable)	Wald ratio	1	-0.0842731	0.022493	0.000179219	-0.128359	-0.0401869	0.91918	0.879537	0.96061	83	0.0339394	NA	NA	NA	NA	TRUE	3.91204e-41	2.93847e-41	0.304412	0.228187	0.467401
cis/trans_eQTL	MAP2K5	ENSG00000137764	Parental lifespan (continuous variable)	Inverse variance weighted	12	-0.0208789	0.00558277	0.0001841	-0.0318212	-0.00993672	0.979338	0.96868	0.990112	84	0.0344485	-0.00521703	0.329135	6.2936	0.853074	TRUE	0	0	0.854141	0.0569436	0.088915
cis/trans_eQTL	SARS1	ENSG00000031698	Parental lifespan (continuous variable)	Inverse variance weighted	5	0.0666899	0.0178394	0.000185237	0.0317246	0.101655	1.06896	1.03223	1.107	85	0.0342537	-0.0128788	0.357312	2.07238	0.722447	TRUE	5.13375e-38	5.97003e-38	0.319335	0.371044	0.309622
cis/trans_eQTL	HLA-DRB6	ENSG00000229391	Parental lifespan (continuous variable)	Inverse variance weighted	18	0.0215763	0.00577627	0.000187469	0.0102548	0.0328978	1.02181	1.01031	1.03344	86	0.0342632	-0.00379197	0.307309	28.9367	0.0351146	TRUE	0	0	0.00269559	0.997293	1.14706e-05
cis/trans_eQTL	TRAV29DV5	ENSG00000211810	Parental lifespan (continuous variable)	Wald ratio	1	-0.136582	0.036696	0.000197663	-0.208506	-0.0646577	0.872335	0.811796	0.937388	87	0.0357112	NA	NA	NA	NA	TRUE	0.599226	0.0613544	0.305401	0.0312671	0.00275141
cis/trans_eQTL	SHE	ENSG00000169291	Parental lifespan (continuous variable)	Wald ratio	1	-0.105845	0.028462	0.000200162	-0.16163	-0.0500593	0.899564	0.850756	0.951173	88	0.0357516	NA	NA	NA	NA	TRUE	2.71928e-27	1.43111e-27	0.338724	0.17778	0.483496
cis/trans_eQTL	REV3L	ENSG00000009413	Parental lifespan (continuous variable)	Wald ratio	1	-0.157173	0.0424006	0.000209841	-0.240278	-0.0740681	0.854556	0.786409	0.928608	89	0.0370592	NA	NA	NA	NA	TRUE	2.26977e-13	1.08423e-14	0.236894	0.0105634	0.752543
cis/trans_eQTL	DENND1B	ENSG00000213047	Parental lifespan (continuous variable)	Wald ratio	1	-0.0792017	0.0213939	0.000213844	-0.121134	-0.0372697	0.923854	0.885916	0.963416	90	0.0373466	NA	NA	NA	NA	TRUE	4.01497e-44	9.5761e-45	0.408306	0.0968902	0.494804
cis/trans_eQTL	CTA-292E10.6	ENSG00000226471	Parental lifespan (continuous variable)	Wald ratio	1	0.220764	0.0601252	0.000240909	0.102918	0.338609	1.24703	1.1084	1.40299	91	0.041611	NA	NA	NA	NA	TRUE	0.00224069	0.000485071	0.415858	0.0895342	0.491882
cis/trans_eQTL	BLVRA	ENSG00000106605	Parental lifespan (continuous variable)	Inverse variance weighted	16	0.0188835	0.005158	0.00025122	0.00877383	0.0289932	1.01906	1.00881	1.02942	92	0.0429203	-0.00473515	0.218947	14.3785	0.497037	TRUE	0	0	0.95137	0.0360641	0.0125659
cis/trans_eQTL	AC010492.2	ENSG00000235081	Parental lifespan (continuous variable)	Inverse variance weighted	5	-0.0648525	0.0177296	0.000254318	-0.0996024	-0.0301025	0.937206	0.905197	0.970346	93	0.0429825	-0.0035363	0.720325	1.39546	0.844984	TRUE	2.84235e-46	1.28876e-47	0.884391	0.040024	0.0755854
cis/trans_eQTL	IPPK	ENSG00000127080	Parental lifespan (continuous variable)	Wald ratio	1	0.117589	0.0324437	0.000289647	0.0539989	0.181178	1.12478	1.05548	1.19863	94	0.0484327	NA	NA	NA	NA	TRUE	4.23431e-17	7.38135e-18	0.449422	0.0778717	0.472706
cis/trans_eQTL	AF131215.2	ENSG00000255310	Parental lifespan (continuous variable)	Inverse variance weighted	13	-0.0277678	0.0076779	0.000298507	-0.0428165	-0.0127192	0.972614	0.958087	0.987361	95	0.0493887	-0.00321495	0.518267	10.028	0.613505	TRUE	7.43101e-287	4.65416e-287	0.606371	0.379766	0.0138632
cis/trans_eQTL	LINC02520	ENSG00000204110	Parental lifespan (continuous variable)	Inverse variance weighted	12	-0.0233523	0.00645939	0.000300055	-0.0360127	-0.0106919	0.976918	0.964628	0.989365	96	0.0491277	0.0055553	0.0953758	7.06546	0.793758	TRUE	0	0	0.736761	0.184593	0.0786455
cis_eQTL	KALRN	ENSG00000160145	Top 1% extreme longevity (case-control study)	Inverse variance weighted	4	-0.811413	0.164632	8.27975e-07	-1.13409	-0.488735	0.44423	0.321714	0.613402	1	0.0137013	-0.0338827	0.35012	2.20096	0.531758	TRUE	9.98388e-66	2.04516e-64	0.00458935	0.0931087	0.902302
cis_eQTL	RP11-71H17.7	ENSG00000260391	Top 1% extreme longevity (case-control study)	Inverse variance weighted	3	-0.361638	0.0786859	4.30755e-06	-0.515862	-0.207413	0.696535	0.596986	0.812684	2	0.0356406	0.0300922	0.698553	0.324829	0.850089	TRUE	3.22486e-57	6.52803e-56	0.00328959	0.0656595	0.931051
cis/trans_eQTL	TOMM40P2	ENSG00000215270	Top 1% extreme longevity (case-control study)	Wald ratio	1	3.76304	0.427738	1.39859e-18	2.92467	4.60141	43.0792	18.6281	99.6243	1	1.11447e-14	NA	NA	NA	NA	TRUE	NA	NA	NA	NA	NA
cis/trans_eQTL	PRMT5	ENSG00000100462	Top 1% extreme longevity (case-control study)	Inverse variance weighted	6	-0.262215	0.0585111	7.41362e-06	-0.376897	-0.147533	0.769346	0.685987	0.862834	2	0.0590754	-0.0134643	0.795784	3.22776	0.664918	TRUE	0	0	0.197188	0.636975	0.165836
cis/trans_eQTL	RP11-71H17.7	ENSG00000260391	Top 1% extreme longevity (case-control study)	Wald ratio	1	-0.667433	0.149211	7.70981e-06	-0.959886	-0.37498	0.513024	0.382936	0.687303	3	0.0409571	NA	NA	NA	NA	TRUE	3.22486e-57	6.52803e-56	0.00328959	0.0656595	0.931051
cis/trans_eQTL	KALRN	ENSG00000160145	Top 1% extreme longevity (case-control study)	Inverse variance weighted	2	-0.569711	0.130148	1.20104e-05	-0.824801	-0.31462	0.565689	0.438322	0.730066	4	0.0478523	0	0	0.38565	0.534595	TRUE	9.98388e-66	2.04516e-64	0.00458935	0.0931087	0.902302
cis/trans_eQTL	TOMM40P2	ENSG00000215270	Top 10% extreme longevity (case-control study)	Wald ratio	1	3.0343	0.273541	1.36171e-28	2.49816	3.57044	20.7864	12.1601	35.5323	1	2.17016e-24	NA	NA	NA	NA	TRUE	NA	NA	NA	NA	NA

## Sheet: Table S8
Table S8. Mediation MR results of cis-eQTLs on mediating diseases and traits. (Significant cis-eQTL on 66 mediators for lifespan)
Note: We showed all significant mediation results of transcripts on mediators (a → b) with FDR q<0.05 with a consistent result with the effect of mediators on outcomes (b → c) and the transcripts on outcomes (a → c) .
Note: No significant mediator phenotypes were found in the effect of transcripts on both top 1% and 10% extreme longevity.
ENSG_ID	Genetic Transcript	id.outcome	Outcome: Mediator phenotypes	method	nsnp	b	se	pval	lo_ci	up_ci	or	or_lci95	or_uci95	a → c: Significant effect size of eQTL on lifespan	b → c: Significant effect size of mediators on lifespan	Pval of mediators on lifespan	Reasonable mediating direction	fdr_rank	fdr_q value
ENSG00000087274	ADD1	ebi-a-GCST007432	FEV1 || id:ebi-a-GCST007432	Inverse variance weighted	4	0.0690392	0.0163936	2.53838e-05	0.0369078	0.101171	1.07148	1.0376	1.10647	0.127841	0.0537006	0.00103645	Correct	132	0.000554983
ENSG00000087274	ADD1	ebi-a-GCST007429	Lung function (FVC) || id:ebi-a-GCST007429	Inverse variance weighted	4	0.0582301	0.0144927	5.87186e-05	0.0298245	0.0866358	1.05996	1.03027	1.0905	0.127841	0.0411243	0.0304465	Correct	143	0.00118505
ENSG00000087274	ADD1	ieu-a-1239	Years of schooling || id:ieu-a-1239	Inverse variance weighted	4	0.0726652	0.0187453	0.000105996	0.0359243	0.109406	1.07537	1.03658	1.11562	0.127841	0.400629	7.70481e-83	Correct	165	0.00185396
ENSG00000087274	ADD1	ukb-b-12930	Mouth/teeth dental problems: Dentures || id:ukb-b-12930	Inverse variance weighted	4	-0.0184825	0.00478881	0.00011361	-0.0278686	-0.00909644	0.981687	0.972516	0.990945	0.127841	-0.918719	3.99386e-05	Correct	168	0.00195165
ENSG00000087274	ADD1	ebi-a-GCST90020053	Frailty index || id:ebi-a-GCST90020053	Inverse variance weighted	4	-0.0690339	0.0205524	0.000782471	-0.109317	-0.0287512	0.933295	0.896447	0.971658	0.127841	-0.29185	2.54468e-09	Correct	228	0.00990444
ENSG00000087274	ADD1	ebi-a-GCST006867	Type 2 diabetes || id:ebi-a-GCST006867	Wald ratio	1	-0.189417	0.056436	0.000789866	-0.300032	-0.0788028	0.827441	0.740795	0.924222	0.127841	-0.058109	2.78798e-13	Correct	229	0.00995438
ENSG00000087274	ADD1	ebi-a-GCST006572	Cognitive performance || id:ebi-a-GCST006572	Inverse variance weighted	4	0.0576887	0.0175475	0.00101052	0.0232957	0.0920818	1.05939	1.02357	1.09645	0.127841	0.163579	1.03346e-11	Correct	245	0.0119036
ENSG00000087274	ADD1	ieu-b-4877	smoking initiation || id:ieu-b-4877	Inverse variance weighted	4	-0.0800639	0.0245873	0.00112869	-0.128255	-0.0318728	0.923057	0.879629	0.96863	0.127841	-0.22861	2.16254e-19	Correct	253	0.0128751
ENSG00000087274	ADD1	ukb-d-30880_irnt	Urate || id:ukb-d-30880_irnt	Inverse variance weighted	4	-0.0494285	0.0155185	0.00144687	-0.0798447	-0.0190122	0.951773	0.92326	0.981167	0.127841	-0.0701103	5.99631e-05	Correct	269	0.0155229
ENSG00000087274	ADD1	ebi-a-GCST006250	Intelligence || id:ebi-a-GCST006250	Inverse variance weighted	4	0.0527376	0.0171206	0.0020675	0.0191812	0.086294	1.05415	1.01937	1.09013	0.127841	0.132117	1.11423e-08	Correct	288	0.020718
ENSG00000087274	ADD1	ieu-b-73	Alcoholic drinks per week || id:ieu-b-73	Inverse variance weighted	4	-0.036612	0.0119688	0.00222103	-0.0600708	-0.0131533	0.96405	0.941698	0.986933	0.127841	-0.171793	0.0118974	Correct	293	0.0218767
ENSG00000087274	ADD1	ukb-b-9405	Waist circumference || id:ukb-b-9405	Inverse variance weighted	4	-0.0336449	0.0110392	0.00230546	-0.0552818	-0.0120081	0.966915	0.946218	0.988064	0.127841	-0.319306	4.18462e-51	Correct	296	0.0224783
ENSG00000126581	BECN1	ukb-b-9405	Waist circumference || id:ukb-b-9405	Inverse variance weighted	7	0.0303597	0.00746784	4.7953e-05	0.0157227	0.0449966	1.03083	1.01585	1.04602	-0.0658743	-0.319306	4.18462e-51	Correct	139	0.000995628
ENSG00000126581	BECN1	ieu-a-1126	Breast cancer (Combined Oncoarray; iCOGS; GWAS meta analysis) || id:ieu-a-1126	Inverse variance weighted	6	0.0769307	0.0199276	0.000113154	0.0378725	0.115989	1.07997	1.0386	1.12298	-0.0658743	-0.0414666	1.22854e-09	Correct	167	0.00195546
ENSG00000126581	BECN1	ukb-d-30750_irnt	Glycated haemoglobin || id:ukb-d-30750_irnt	Inverse variance weighted	7	0.0303331	0.00807584	0.000172632	0.0145044	0.0461617	1.0308	1.01461	1.04724	-0.0658743	-0.0562575	3.35811e-07	Correct	183	0.00272249
ENSG00000126581	BECN1	ukb-d-30760_irnt	HDL cholesterol || id:ukb-d-30760_irnt	Inverse variance weighted	7	-0.0411519	0.0122051	0.000747071	-0.0650739	-0.0172299	0.959683	0.936998	0.982918	-0.0658743	0.101706	1.34232e-13	Correct	226	0.00954003
ENSG00000126581	BECN1	ebi-a-GCST90012111	Sex hormone-binding globulin levels || id:ebi-a-GCST90012111	Inverse variance weighted	7	-0.0176584	0.00544731	0.00118829	-0.0283351	-0.00698169	0.982497	0.972063	0.993043	-0.0658743	0.106684	1.41767e-05	Correct	255	0.0134486
ENSG00000126581	BECN1	ukb-b-12930	Mouth/teeth dental problems: Dentures || id:ukb-b-12930	Inverse variance weighted	7	0.0101215	0.00345026	0.00335122	0.00335896	0.016884	1.01017	1.00336	1.01703	-0.0658743	-0.918719	3.99386e-05	Correct	321	0.0301297
ENSG00000126581	BECN1	ebi-a-GCST90012102	Bioavailable testosterone levels || id:ebi-a-GCST90012102	Inverse variance weighted	7	0.026791	0.00947592	0.00469469	0.00821817	0.0453638	1.02715	1.00825	1.04641	-0.0658743	-0.0577815	0.0213206	Correct	340	0.0398496
ENSG00000188266	HYKK	ieu-a-966	Lung cancer || id:ieu-a-966	Wald ratio	1	-5.35168	0.450788	1.6579e-32	-6.23523	-4.46814	0.00474017	0.00195918	0.0114687	0.768525	-0.0786893	0.0259114	Correct	3	1.5949e-29
ENSG00000188266	HYKK	ebi-a-GCST007432	FEV1 || id:ebi-a-GCST007432	Wald ratio	1	0.419983	0.0456504	3.5795e-20	0.330509	0.509458	1.52194	1.39168	1.66439	0.768525	0.0537006	0.00103645	Correct	7	1.47578e-17
ENSG00000188266	HYKK	ieu-a-967	Squamous cell lung cancer || id:ieu-a-967	Wald ratio	1	-5.07592	0.684061	1.16885e-13	-6.41668	-3.73516	0.00624535	0.00163408	0.0238694	0.768525	-0.0931731	1.06529e-05	Correct	29	1.16321e-11
ENSG00000188266	HYKK	ebi-a-GCST007429	Lung function (FVC) || id:ebi-a-GCST007429	Wald ratio	1	0.314074	0.0456504	5.98526e-12	0.2246	0.403549	1.36899	1.25182	1.49713	0.768525	0.0411243	0.0304465	Correct	33	5.23438e-10
ENSG00000188266	HYKK	ukb-b-12930	Mouth/teeth dental problems: Dentures || id:ukb-b-12930	Wald ratio	1	-0.0742536	0.0149849	7.22516e-07	-0.103624	-0.0448831	0.928436	0.901564	0.956109	0.768525	-0.918719	3.99386e-05	Correct	89	2.3429e-05
ENSG00000188266	HYKK	ukb-d-30720_irnt	Cystatin C || id:ukb-d-30720_irnt	Wald ratio	1	-0.180637	0.0421006	1.78194e-05	-0.263154	-0.0981195	0.834739	0.768624	0.906541	0.768525	-0.0471494	0.00307936	Correct	128	0.000401771
ENSG00000188266	HYKK	ebi-a-GCST006586	Urinary albumin excretion || id:ebi-a-GCST006586	Wald ratio	1	-0.104312	0.0322242	0.00120762	-0.167472	-0.0411527	0.900944	0.845801	0.959683	0.768525	-0.247775	0.000881887	Correct	257	0.0135611
ENSG00000188266	HYKK	ebi-a-GCST009541	Heart failure || id:ebi-a-GCST009541	Wald ratio	1	-0.483894	0.151559	0.00140915	-0.78095	-0.186838	0.616379	0.457971	0.829578	0.768525	-0.30863	2.20557e-05	Correct	265	0.0153464
ENSG00000188266	HYKK	ukb-d-30600_irnt	Albumin || id:ukb-d-30600_irnt	Wald ratio	1	0.149456	0.0475859	0.00168515	0.0561872	0.242724	1.1612	1.0578	1.27472	0.768525	0.0438052	0.0149541	Correct	275	0.0176848
ENSG00000157168	NRG1	ukb-d-30880_irnt	Urate || id:ukb-d-30880_irnt	Inverse variance weighted	29	-0.0213603	0.00312839	8.61683e-12	-0.027492	-0.0152287	0.978866	0.972882	0.984887	0.0281843	-0.0701103	5.99631e-05	Correct	36	6.90783e-10
ENSG00000157168	NRG1	ebi-a-GCST005838	Stroke || id:ebi-a-GCST005838	Inverse variance weighted	27	-0.0381818	0.0107029	0.000360508	-0.0591595	-0.0172041	0.962538	0.942556	0.982943	0.0281843	-0.206138	7.67451e-07	Correct	201	0.00517624
ENSG00000157168	NRG1	ukb-d-30720_irnt	Cystatin C || id:ukb-d-30720_irnt	Inverse variance weighted	29	-0.0138641	0.00434405	0.0014153	-0.0223784	-0.00534976	0.986232	0.97787	0.994665	0.0281843	-0.0471494	0.00307936	Correct	266	0.0153554
ENSG00000157168	NRG1	ieu-b-38	systolic blood pressure || id:ieu-b-38	Inverse variance weighted	25	-0.132442	0.0456319	0.00370306	-0.221881	-0.0430038	0.875953	0.801011	0.957908	0.0281843	-0.017616	1.2685e-101	Correct	327	0.032682
ENSG00000157168	NRG1	ukb-b-20289	Non-cancer illness code, self-reported: hyperthyroidism/thyrotoxicosis || id:ukb-b-20289	Inverse variance weighted	5	-0.00160942	0.000573773	0.00503212	-0.00273401	-0.000484821	0.998392	0.99727	0.999515	0.0281843	-1.81146	0.00331794	Correct	344	0.0422171
ENSG00000142233	NTN5	ukb-d-30690_irnt	Cholesterol || id:ukb-d-30690_irnt	Inverse variance weighted	6	0.1226	0.00907181	1.28706e-41	0.104819	0.14038	1.13043	1.11051	1.15071	-0.0830786	-0.132138	1.335e-11	Correct	1	3.71446e-38
ENSG00000142233	NTN5	ukb-d-30870_irnt	Triglycerides || id:ukb-d-30870_irnt	Inverse variance weighted	6	0.0811358	0.00908264	4.14379e-19	0.0633338	0.0989377	1.08452	1.06538	1.104	-0.0830786	-0.101588	2.52229e-13	Correct	8	1.49487e-16
ENSG00000142233	NTN5	ieu-b-39	diastolic blood pressure || id:ieu-b-39	Inverse variance weighted	4	0.563984	0.0729944	1.10635e-14	0.420915	0.707053	1.75766	1.52335	2.02801	-0.0830786	-0.0285075	3.38174e-107	Correct	22	1.45133e-12
ENSG00000142233	NTN5	ieu-b-38	systolic blood pressure || id:ieu-b-38	Inverse variance weighted	4	0.946224	0.126287	6.74892e-14	0.698702	1.19375	2.57596	2.01114	3.29942	-0.0830786	-0.017616	1.2685e-101	Correct	25	7.79096e-12
ENSG00000142233	NTN5	ukb-b-14057	Non-cancer illness code, self-reported: hypertension || id:ukb-b-14057	Inverse variance weighted	6	0.0244602	0.00355846	6.25138e-12	0.0174856	0.0314347	1.02476	1.01764	1.03193	-0.0830786	-1.00307	1.30905e-108	Correct	34	5.30632e-10
ENSG00000142233	NTN5	ieu-a-294	Inflammatory bowel disease || id:ieu-a-294	Wald ratio	1	0.293648	0.0440654	2.66639e-11	0.20728	0.380016	1.34131	1.23033	1.46231	-0.0830786	-0.0122242	0.00787385	Correct	37	2.07978e-09
ENSG00000142233	NTN5	ieu-b-73	Alcoholic drinks per week || id:ieu-b-73	Inverse variance weighted	6	0.0544821	0.00822771	3.54897e-11	0.0383558	0.0706084	1.05599	1.0391	1.07316	-0.0830786	-0.171793	0.0118974	Correct	39	2.62623e-09
ENSG00000142233	NTN5	met-d-LDL_C	LDL cholesterol || id:met-d-LDL_C	Inverse variance weighted	6	0.104692	0.016018	6.3227e-11	0.0732968	0.136087	1.11037	1.07605	1.14578	-0.0830786	-0.175503	2.54668e-14	Correct	40	4.56183e-09
ENSG00000142233	NTN5	ukb-b-19732	Non-cancer illness code, self-reported: hypothyroidism/myxoedema || id:ukb-b-19732	Inverse variance weighted	6	0.00877729	0.0017268	3.71543e-07	0.00539276	0.0121618	1.00882	1.00541	1.01224	-0.0830786	-0.425709	6.5656e-05	Correct	81	1.3238e-05
ENSG00000142233	NTN5	ebi-a-GCST006586	Urinary albumin excretion || id:ebi-a-GCST006586	Inverse variance weighted	6	0.0363808	0.0077304	2.52372e-06	0.0212292	0.0515324	1.03705	1.02146	1.05288	-0.0830786	-0.247775	0.000881887	Correct	105	6.93663e-05
ENSG00000142233	NTN5	met-d-Sphingomyelins	Sphingomyelins || id:met-d-Sphingomyelins	Inverse variance weighted	6	0.0945417	0.0206144	4.51403e-06	0.0541374	0.134946	1.09915	1.05563	1.14447	-0.0830786	-0.0912156	0.00253521	Correct	115	0.000113282
ENSG00000142233	NTN5	ukb-d-30720_irnt	Cystatin C || id:ukb-d-30720_irnt	Inverse variance weighted	6	0.0630592	0.0151246	3.05527e-05	0.0334149	0.0927035	1.06509	1.03398	1.09714	-0.0830786	-0.0471494	0.00307936	Correct	136	0.000648346
ENSG00000142233	NTN5	ukb-b-4711	Usual walking pace || id:ukb-b-4711	Inverse variance weighted	6	-0.0191127	0.00493701	0.000108252	-0.0287892	-0.00943616	0.981069	0.971621	0.990608	-0.0830786	0.691382	2.20754e-13	Correct	166	0.00188203
ENSG00000142233	NTN5	ebi-a-GCST90020053	Frailty index || id:ebi-a-GCST90020053	Inverse variance weighted	6	0.0472848	0.0131587	0.000326359	0.0214937	0.0730758	1.04842	1.02173	1.07581	-0.0830786	-0.29185	2.54468e-09	Correct	197	0.00478108
ENSG00000142233	NTN5	ebi-a-GCST90002238	Fasting insulin || id:ebi-a-GCST90002238	Inverse variance weighted	6	0.0319396	0.00899925	0.000386495	0.014301	0.0495781	1.03246	1.0144	1.05083	-0.0830786	-0.289563	4.38464e-05	Correct	204	0.00546777
ENSG00000142233	NTN5	ebi-a-GCST005195	Coronary artery disease || id:ebi-a-GCST005195	Inverse variance weighted	6	0.0848085	0.0272654	0.00186781	0.0313684	0.138249	1.08851	1.03187	1.14826	-0.0830786	-0.19679	2.16987e-26	Correct	280	0.0192518
ENSG00000142233	NTN5	ukb-b-12930	Mouth/teeth dental problems: Dentures || id:ukb-b-12930	Inverse variance weighted	6	0.0187393	0.00614056	0.00227528	0.00670382	0.0307748	1.01892	1.00673	1.03125	-0.0830786	-0.918719	3.99386e-05	Correct	295	0.0222592
ENSG00000142233	NTN5	ebi-a-GCST90000529	Type 1 diabetes || id:ebi-a-GCST90000529	Inverse variance weighted	6	0.403675	0.09947	4.94404e-05	0.208714	0.598636	1.49732	1.23209	1.81964	-0.0830786	-0.00506908	0.0154858	Correct	141	0.00101195
ENSG00000106244	PDAP1	ebi-a-GCST90012102	Bioavailable testosterone levels || id:ebi-a-GCST90012102	Wald ratio	1	0.367856	0.0481749	2.24338e-14	0.273434	0.462279	1.44463	1.31447	1.58769	-0.307889	-0.0577815	0.0213206	Correct	24	2.69766e-12
ENSG00000106244	PDAP1	ebi-a-GCST90012111	Sex hormone-binding globulin levels || id:ebi-a-GCST90012111	Wald ratio	1	-0.132506	0.0177241	7.66155e-14	-0.167245	-0.0977664	0.875898	0.845992	0.906861	-0.307889	0.106684	1.41767e-05	Correct	26	8.50432e-12
ENSG00000106244	PDAP1	ieu-b-40	body mass index || id:ieu-b-40	Wald ratio	1	0.204633	0.0326409	3.62836e-10	0.140657	0.268609	1.22707	1.15103	1.30814	-0.307889	-0.247259	1.0266e-65	Correct	47	2.22797e-08
ENSG00000106244	PDAP1	ukb-b-9405	Waist circumference || id:ukb-b-9405	Wald ratio	1	0.191928	0.0339043	1.50598e-08	0.125476	0.258381	1.21158	1.13369	1.29483	-0.307889	-0.319306	4.18462e-51	Correct	60	7.24378e-07
ENSG00000106244	PDAP1	ieu-b-73	Alcoholic drinks per week || id:ieu-b-73	Wald ratio	1	0.18945	0.0368716	2.7753e-07	0.117182	0.261719	1.20858	1.12432	1.29916	-0.307889	-0.171793	0.0118974	Correct	77	1.0402e-05
ENSG00000106244	PDAP1	ieu-b-39	diastolic blood pressure || id:ieu-b-39	Wald ratio	1	1.55044	0.330175	2.65543e-06	0.903299	2.19759	4.71355	2.46773	9.00325	-0.307889	-0.0285075	3.38174e-107	Correct	106	7.22977e-05
ENSG00000106244	PDAP1	ieu-b-4877	smoking initiation || id:ieu-b-4877	Wald ratio	1	0.312885	0.0679543	4.13754e-06	0.179695	0.446076	1.36736	1.19685	1.56217	-0.307889	-0.22861	2.16254e-19	Correct	113	0.000105672
ENSG00000106244	PDAP1	ukb-b-15590	Hip circumference || id:ukb-b-15590	Wald ratio	1	0.16238	0.037775	1.71884e-05	0.0883405	0.236419	1.17631	1.09236	1.2667	-0.307889	-0.153699	5.50955e-19	Correct	126	0.000393697
ENSG00000106244	PDAP1	ukb-b-4711	Usual walking pace || id:ukb-b-4711	Wald ratio	1	-0.0790044	0.0239868	0.00098891	-0.126018	-0.0319903	0.924036	0.881599	0.968516	-0.307889	0.691382	2.20754e-13	Correct	244	0.0116967
ENSG00000106244	PDAP1	ukb-b-14057	Non-cancer illness code, self-reported: hypertension || id:ukb-b-14057	Wald ratio	1	0.0519645	0.0170014	0.00223946	0.0186418	0.0852872	1.05334	1.01882	1.08903	-0.307889	-1.00307	1.30905e-108	Correct	294	0.0219832
ENSG00000106244	PDAP1	ebi-a-GCST009541	Heart failure || id:ebi-a-GCST009541	Wald ratio	1	0.433119	0.151906	0.00435491	0.135384	0.730854	1.54206	1.14498	2.07685	-0.307889	-0.30863	2.20557e-05	Correct	338	0.0371843
ENSG00000151304	SRFBP1	ieu-b-38	systolic blood pressure || id:ieu-b-38	Wald ratio	1	-1.69234	0.517352	0.00107106	-2.70635	-0.678333	0.184088	0.0667799	0.507462	0.259568	-0.017616	1.2685e-101	Correct	250	0.0123644
ENSG00000151304	SRFBP1	ebi-a-GCST005838	Stroke || id:ebi-a-GCST005838	Wald ratio	1	-0.475786	0.146967	0.00120635	-0.763841	-0.187731	0.621396	0.465874	0.828837	0.259568	-0.206138	7.67451e-07	Correct	256	0.0135997
ENSG00000151304	SRFBP1	ebi-a-GCST005195	Coronary artery disease || id:ebi-a-GCST005195	Wald ratio	1	-0.347028	0.120976	0.00412332	-0.58414	-0.109915	0.706786	0.557585	0.89591	0.259568	-0.19679	2.16987e-26	Correct	332	0.0358431

## Sheet: Table S9
Table S9. Tissue specific analysis of multi-tissues transcriptome on longevity (multi-tissue MR on lifespan)
Note: We showed all significant results of tissue-specific MR (FDR q<0.05) with a consistent result with the respective proteins.
ENSG_id	Tissue	gene	outcome	exposure	method	nsnp	b	se	pval	lo_ci	up_ci	or	or_lci95	or_uci95	Effect size of the respective protein	Reasonable direction
ENSG00000198670	Liver	LPA	Parental lifespan (continuous variable)	ENSG00000198670.11__Liver	Inverse variance weighted	3	-0.0658237	0.0105382	4.20538e-10	-0.0864786	-0.0451689	0.936296	0.917155	0.955836	-0.0557488	Correct
ENSG00000130203	Lung	APOE	Parental lifespan (continuous variable)	ENSG00000130203.9__Lung	Inverse variance weighted	2	-0.0468001	0.0108189	1.51988e-05	-0.068005	-0.0255951	0.954278	0.934256	0.97473	-0.180447	Correct
ENSG00000120937	Atrial Appendage	NPPB	Parental lifespan (continuous variable)	ENSG00000120937.8__Heart_Atrial Appendage	Wald ratio	1	0.127503	0.0345543	0.000224315	0.0597765	0.195229	1.13599	1.0616	1.21559	0.061642	Correct
ENSG00000257017	Lung	HP	Parental lifespan (continuous variable)	ENSG00000257017.8__Lung	Wald ratio	1	0.0467772	0.0127642	0.000247599	0.0217594	0.071795	1.04789	1.022	1.07444	0.0149453	Correct
ENSG00000103653	Artery_Aorta	CSK	Parental lifespan (continuous variable)	ENSG00000103653.16__Artery_Aorta	Wald ratio	1	-0.0900806	0.0294672	0.0022358	-0.147836	-0.0323249	0.913858	0.862572	0.968192	-0.0363768	Correct
ENSG00000103653	Left Ventricle	CSK	Parental lifespan (continuous variable)	ENSG00000103653.16__Heart_Left Ventricle	Wald ratio	1	-0.0437709	0.0143184	0.0022358	-0.0718349	-0.0157069	0.957173	0.930685	0.984416	-0.0363768	Correct
ENSG00000103653	Skeletal Muscle	CSK	Parental lifespan (continuous variable)	ENSG00000103653.16__Muscle_Skeletal	Wald ratio	1	-0.0610688	0.0199769	0.0022358	-0.100223	-0.0219142	0.940758	0.904635	0.978324	-0.0363768	Correct
ENSG00000140403	Thyroid	DNAJA4	Parental lifespan (continuous variable)	ENSG00000140403.12__Thyroid	Wald ratio	1	-0.0433116	0.0151648	0.0042892	-0.0730345	-0.0135887	0.957613	0.929569	0.986503	-0.113358	Correct
ENSG00000140403	Skin Sun Exposed (Lower leg)	DNAJA4	Parental lifespan (continuous variable)	ENSG00000140403.12__Skin_Sun Exposed (Lower leg)	Wald ratio	1	-0.0479914	0.017091	0.00498513	-0.0814898	-0.014493	0.953142	0.921742	0.985611	-0.113358	Correct
ENSG00000140403	Skin Not Sun Exposed (Suprapubic)	DNAJA4	Parental lifespan (continuous variable)	ENSG00000140403.12__Skin_Not Sun Exposed (Suprapubic)	Wald ratio	1	-0.0474548	0.0168999	0.00498513	-0.0805786	-0.014331	0.953654	0.922582	0.985771	-0.113358	Correct
ENSG00000130203	Artery_Tibial	APOE	Parental lifespan (continuous variable)	ENSG00000130203.9__Nerve_Tibial	Wald ratio	1	-0.0208016	0.00948081	0.0282301	-0.039384	-0.0022192	0.979413	0.961381	0.997783	-0.180447	Correct
ENSG00000130203	Testis	APOE	Parental lifespan (continuous variable)	ENSG00000130203.9__Testis	Wald ratio	1	-0.0176636	0.0080506	0.0282301	-0.0334428	-0.00188443	0.982491	0.96711	0.998117	-0.180447	Correct
ENSG00000257017	Thyroid	HP	Parental lifespan (continuous variable)	ENSG00000257017.8__Thyroid	Wald ratio	1	0.0466333	0.0220382	0.0343433	0.00343835	0.0898282	1.04774	1.00344	1.09399	0.0149453	Correct
ENSG00000164733	Skin Sun Exposed (Lower leg)	CTSB	Top 1% extreme longevity (case-control study)	ENSG00000164733.20__Skin_Sun Exposed (Lower leg)	Inverse variance weighted	2	0.349969	0.0987474	0.000393977	0.156424	0.543514	1.41902	1.16932	1.72205	0.218905	Correct
ENSG00000169855	Spleen	ROBO1	Top 1% extreme longevity (case-control study)	ENSG00000169855.19__Spleen	Wald ratio	1	0.469053	0.133562	0.00044496	0.207272	0.730835	1.59848	1.23032	2.07681	0.367202	Correct
ENSG00000164733	Artery_Tibial	CTSB	Top 1% extreme longevity (case-control study)	ENSG00000164733.20__Artery_Tibial	Wald ratio	1	0.255963	0.0773149	0.000930793	0.104425	0.4075	1.2917	1.11007	1.50306	0.218905	Correct
ENSG00000164733	Esophagus_Muscularis	CTSB	Top 1% extreme longevity (case-control study)	ENSG00000164733.20__Esophagus_Muscularis	Wald ratio	1	0.29601	0.0902178	0.00103416	0.119184	0.472837	1.34448	1.12658	1.60454	0.218905	Correct
ENSG00000030582	Artery_Aorta	GRN	Top 1% extreme longevity (case-control study)	ENSG00000030582.17__Artery_Aorta	Wald ratio	1	0.373252	0.126979	0.0032877	0.124373	0.62213	1.45245	1.13244	1.86289	0.44529	Correct
ENSG00000030582	Artery_Tibial	GRN	Top 1% extreme longevity (case-control study)	ENSG00000030582.17__Nerve_Tibial	Wald ratio	1	0.354364	0.120553	0.0032877	0.118079	0.590648	1.42527	1.12533	1.80516	0.44529	Correct
ENSG00000030582	Thyroid	GRN	Top 1% extreme longevity (case-control study)	ENSG00000030582.17__Thyroid	Wald ratio	1	0.510559	0.17369	0.0032877	0.170125	0.850992	1.66622	1.18545	2.34197	0.44529	Correct
ENSG00000030582	Artery_Tibial	GRN	Top 1% extreme longevity (case-control study)	ENSG00000030582.17__Artery_Tibial	Wald ratio	1	0.402063	0.136781	0.0032877	0.133973	0.670153	1.49491	1.14336	1.95454	0.44529	Correct
ENSG00000030582	Atrial Appendage	GRN	Top 1% extreme longevity (case-control study)	ENSG00000030582.17__Heart_Atrial Appendage	Wald ratio	1	0.328617	0.111795	0.0032877	0.1095	0.547735	1.38905	1.11572	1.72933	0.44529	Correct
ENSG00000169855	Thyroid	ROBO1	Top 1% extreme longevity (case-control study)	ENSG00000169855.19__Thyroid	Wald ratio	1	0.376605	0.148872	0.011415	0.0848167	0.668394	1.45733	1.08852	1.9511	0.367202	Correct
ENSG00000106460	Skin Sun Exposed (Lower leg)	TMEM106B	Top 1% extreme longevity (case-control study)	ENSG00000106460.18__Skin_Sun Exposed (Lower leg)	Wald ratio	1	-0.627356	0.264235	0.0175854	-1.14526	-0.109455	0.534002	0.318142	0.896323	-0.408322	Correct
ENSG00000174080	Artery_Aorta	CTSF	Top 10% extreme longevity (case-control study)	ENSG00000174080.10__Artery_Aorta	Wald ratio	1	0.150337	0.0470063	0.0013827	0.058205	0.24247	1.16223	1.05993	1.27439	0.293094	Correct
ENSG00000174080	Artery_Tibial	CTSF	Top 10% extreme longevity (case-control study)	ENSG00000174080.10__Artery_Tibial	Wald ratio	1	0.181102	0.0566254	0.0013827	0.0701157	0.292087	1.19854	1.07263	1.33922	0.293094	Correct
ENSG00000174080	Cells_Cultured fibroblasts	CTSF	Top 10% extreme longevity (case-control study)	ENSG00000174080.10__Cells_Cultured fibroblasts	Wald ratio	1	0.212449	0.0664269	0.0013827	0.0822523	0.342646	1.2367	1.08573	1.40867	0.293094	Correct
ENSG00000174080	Esophagus_Gastroesophageal Junction	CTSF	Top 10% extreme longevity (case-control study)	ENSG00000174080.10__Esophagus_Gastroesophageal Junction	Wald ratio	1	0.140383	0.043894	0.0013827	0.0543512	0.226416	1.15071	1.05586	1.2541	0.293094	Correct
ENSG00000174080	Esophagus_Muscularis	CTSF	Top 10% extreme longevity (case-control study)	ENSG00000174080.10__Esophagus_Muscularis	Wald ratio	1	0.134633	0.042096	0.0013827	0.0521249	0.217141	1.14412	1.05351	1.24252	0.293094	Correct

[truncated: 1 more sheets: Table S10]
